# Supplementary material for: Video-rate 3D imaging of living cells using Fourier view-channel-depth light field microscopy
Source: Commun Biol. 2023 Dec 12;6:1259. doi: 10.1038/s42003-023-05636-x (PMC10716377; doi:10.1038/s42003-023-05636-x)
Supplement: Supplementary file 6 — Supplementary data 1 [file 42003_2023_5636_MOESM6_ESM.xlsx]

## Sheet: Figure 2
Fig 2a
Method	SSIM	NRMSE
LFD	0.7602	0.08392
SRRF-Deconvolution	0.7416	0.128302
F-VCD	0.9479	0.0615686
Fig 2b
SNR	SSIM	NRMSE
9.80dB	0.941	0.0612
6.31dB	0.9312	0.0667
1.91dB	0.922	0.0725
-1.62dB	0.909	0.082

## Sheet: Figure 3c
Lateral Resolution		Axial Resolution
Deconv	F-VCD	Deconv.	F-VCD
457	196	610	400
443	179	660	410
476	182	580	430
387	176	690	430
461	181	580	430
439	168	570	450
439	185	690	410
403	194	690	390
439	179	550	380
479	170	630	410

## Sheet: Figure 4b
Lateral Resolution		Axial Resolution
Deconv	F-VCD	Deconv.	F-VCD
520	200	680	470
570	220	700	480
530	210	800	530
650	220	730	440
520	240	850	530
480	180	700	540
510	220	710	470
450	180	640	470
430	170	660	480
430	180	600	450
		680	430

## Sheet: Figure 5f
Fusion				Fission				MDT
Time	Velociity of Mito2(μm/s)	Velociity of Mito1(μm/s)		Time	Velociity of Mito2(μm/s)	Velociity of Mito1(μm/s)		Time	Velociity of Mito(μm/s)
0.1	0.23418	1.64294		0	0	0		0	1.72789
0.15	0.15181	1.43059		0.05	1.36695	1.54651		0.05	0.50824
0.2	0.07914	1.23515		0.1	1.22519	1.40608		0.1	0.0513
0.25	0.01692	1.05653		0.15	1.09233	1.27318		0.15	0.0513
0.3	0.03828	0.89458		0.2	0.96846	1.14771		0.2	0.60071
0.35	0.08191	0.7491		0.25	0.85367	1.02959		0.25	0.84878
0.4	0.11611	0.61978		0.3	0.74811	0.9187		0.3	1.06917
0.45	0.14073	0.50625		0.35	0.65192	0.8149		0.35	0.93202
0.5	0.15574	0.40796		0.4	0.56528	0.71802		0.4	0.8555
0.55	0.16113	0.32426		0.45	0.48839	0.62786		0.45	1.38292
0.6	0.15693	0.25458		0.5	0.42142	0.54417		0.5	1.80038
0.65	0.14314	0.19891		0.55	0.36444	0.46666		0.55	1.03169
0.7	0.11981	0.15914		0.6	0.31733	0.39503		0.6	0.64782
0.75	0.08707	0.14066		0.65	0.27961	0.3289		0.65	0.50024
0.8	0.0457	0.1497		0.7	0.25025	0.26793		0.7	2.38206
0.85	0.01868	0.18558		0.75	0.22763	0.21187		0.75	2.73237
0.9	0.0693	0.23752		0.8	0.20971	0.16083		0.8	0.96569
0.95	0.11499	0.28117		0.85	0.19431	0.11616		0.85	0.39575
1	0.14577	0.31022		0.9	0.17953	0.08316		0.9	0.25034
1.05	0.16137	0.32429		0.95	0.16404	0.07525		0.95	0.82924
1.1	0.16189	0.32326		1	0.14738	0.09821		1	1.44237
1.15	0.14769	0.30712		1.05	0.13083	0.1384		1.05	1.40685
1.2	0.11986	0.27603		1.1	0.11721	0.18358		1.1	0.739
1.25	0.08265	0.23037		1.15	0.10706	0.21703		1.15	0.31572
1.3	0.06014	0.17142		1.2	0.10027	0.23331		1.2	0.04372
1.35	0.09851	0.10853		1.25	0.09645	0.23228		1.25	0.04372
1.4	0.15071	0.06865		1.3	0.09504	0.21532		1.3	0.46448
1.45	0.18944	0.05947		1.35	0.09539	0.18662		1.35	0.62316
1.5	0.21116	0.06298		1.4	0.09689	0.15794		1.4	1.21427
1.55	0.21513	0.06105		1.45	0.09907	0.1574		1.45	1.23574
1.6	0.20143	0.05058		1.5	0.1016	0.20725		1.5	0.63447
1.65	0.17083	0.04703		1.55	0.10437	0.2729		1.55	0.51505
1.7	0.12632	0.08032		1.6	0.10739	0.3281		1.6	0.53682
1.75	0.08286	0.1451		1.65	0.11081	0.366		1.65	0.48408
1.8	0.09649	0.22647		1.7	0.1149	0.38434		1.7	0.13216
1.85	0.15277	0.29914		1.75	0.11985	0.38216		1.75	0.13216
1.9	0.20569	0.35617		1.8	0.12517	0.35901		1.8	0.50304
1.95	0.24635	0.39736		1.85	0.13057	0.31465		1.85	0.91283
2	0.27275	0.42291		1.9	0.13591	0.24893		1.9	1.19308
2.05	0.28424	0.43335		1.95	0.14109	0.16761		1.95	1.07538
2.1	0.28056	0.4296		2	0.14604	0.09406		2	0.88721
2.15	0.26157	0.41322		2.05	0.15069	0.03417		2.05	0.62832
2.2	0.22722	0.38704		2.1	0.15499	0.01281		2.1	0.52736
2.25	0.18031	0.35786		2.15	0.15891	0.04532		2.15	0.5405
2.3	0.13203	0.33503		2.2	0.1624	0.06454		2.2	0.44765
2.35	0.08517	0.3161		2.25	0.16546	0.07024		2.25	1.00781
2.4	0.03975	0.2967		2.3	0.16805	0.06248		2.3	1.31926
2.45	0.00566	0.27327		2.35	0.17018	0.04163		2.35	0.92669
2.5	0.04741	0.24326		2.4	0.17181	0.01526		2.4	0.41758
2.55	0.08878	0.20498		2.45	0.17296	0.02086		2.45	0.64186
2.6	0.12887	0.15776		2.5	0.17362	0.03398		2.5	0.28779
2.65	0.16768	0.1033		2.55	0.17378	0.03852		2.55	0.28779
2.7	0.20378	0.05897		2.6	0.17344	0.03341		2.6	0.75935
2.75	0.23147	0.06759		2.65	0.17261	0.01875		2.65	0.25657
2.8	0.24927	0.10088		2.7	0.1713	0.00945		2.7	1.05824
2.85	0.25719	0.12982		2.75	0.16951	0.04282		2.75	1.18945
2.9	0.25521	0.14868		2.8	0.16725	0.08769		2.8	0.85102
2.95	0.24333	0.15615		2.85	0.16455	0.13849		2.85	1.16611
3	0.22156	0.15197		2.9	0.16143	0.17823		2.9	2.16278
3.05	0.1899	0.13638		2.95	0.1579	0.20274		2.95	2.19677
3.1	0.14838	0.11048		3	0.15401	0.21215		3	1.13218
3.15	0.10002	0.08069		3.05	0.14979	0.20674		3.05	0.93356
3.2	0.0568	0.06486		3.1	0.1453	0.18709		3.1	1.01041
3.25	0.02203	0.06994		3.15	0.1406	0.15473		3.15	1.23922
3.3	0.00925	0.08835		3.2	0.13577	0.11463		3.2	1.21326
3.35	0.02679	0.11143		3.25	0.13092	0.08733		3.25	1.02328
3.4	0.03821	0.1357		3.3	0.12617	0.11387		3.3	0.78713
3.45	0.04218	0.16036		3.35	0.12168	0.16444		3.35	0.62752
3.5	0.03909	0.18561		3.4	0.11765	0.20731		3.4	0.60722
3.55	0.03079	0.21211		3.45	0.11428	0.23616		3.45	0.40735
3.6	0.02555	0.2391		3.5	0.11183	0.24967		3.5	0.1275
3.65	0.02907	0.26047		3.55	0.11057	0.24794		3.55	0.1275
3.7	0.03218	0.27412		3.6	0.11074	0.23216		3.6	0.96878
3.75	0.03053	0.27977		3.65	0.11256	0.20548		3.65	1.27495
3.8	0.02309	0.2773		3.7	0.11617	0.17597		3.7	0.91717
3.85	0.01107	0.26672		3.75	0.12164	0.16289		3.75	0.19329
3.9	0.01653	0.24819		3.8	0.12894	0.17666		3.8	1.06428
3.95	0.04296	0.22209		3.85	0.138	0.20068		3.85	0.37338
4	0.07738	0.18928		3.9	0.14803	0.22222		3.9	1.97104
4.05	0.11614	0.15493		3.95	0.15601	0.23538		3.95	2.61399
4.1	0.14802	0.13234		4	0.16084	0.23753		4	1.42785
4.15	0.17032	0.12111		4.05	0.16225	0.2274		4.05	0.73744
4.2	0.18329	0.11787		4.1	0.16007	0.20437		4.1	0.88335
4.25	0.18733	0.12257		4.15	0.1542	0.16819		4.15	0.62613
4.3	0.18322	0.13896		4.2	0.14457	0.12231		4.2	1.35698
4.35	0.1724	0.17149		4.25	0.13113	0.08024		4.25	1.17443
4.4	0.15769	0.22223		4.3	0.11389	0.04579		4.3	2.14717
4.45	0.14478	0.29109		4.35	0.0929	0.02273		4.35	2.44231
4.5	0.14253	0.3715		4.4	0.06943	0.02476		4.4	1.17853
4.55	0.14959	0.43926		4.45	0.04817	0.04038		4.45	1.11082
4.6	0.15631	0.48765		4.5	0.03049	0.05608		4.5	1.62449
4.65	0.15707	0.51627		4.55	0.01735	0.07116		4.55	1.22463
4.7	0.14939	0.52494		4.6	0.01241	0.08731		4.6	0.61021
4.75	0.13272	0.51357		4.65	0.01651	0.10619		4.65	0.43563
4.8	0.10883	0.48212		4.7	0.02251	0.12563		4.7	1.83554
4.85	0.08553	0.4306		4.75	0.02777	0.14326		4.75	1.91118
4.9	0.08581	0.35906		4.8	0.03236	0.15811		4.8	0.25148
4.95	0.1246	0.2735		4.85	0.03715	0.16972		4.85	0.25148
5	0.17106	0.19725		4.9	0.04338	0.17788		4.9	1.10852
5.05	0.20775	0.13585		4.95	0.05221	0.18246		4.95	1.138
5.1	0.23115	0.08915		5	0.06332	0.18342		5	0.30346
5.15	0.24029	0.05841		5.05	0.07541	0.18077		5.05	0.77457
5.2	0.23503	0.04906		5.1	0.08781	0.17522		5.1	0.2929
5.25	0.21571	0.06339		5.15	0.1002	0.16942		5.15	1.1969
5.3	0.18357	0.09412		5.2	0.11247	0.16389		5.2	2.59754
5.35	0.14242	0.13809		5.25	0.12457	0.15874		5.25	0.5707
5.4	0.10713	0.19124		5.3	0.13654	0.1544		5.3	3.85802
5.45	0.10029	0.23595		5.35	0.14842	0.15168		5.35	2.85032
5.5	0.11459	0.26765		5.4	0.16027	0.15173		5.4	3.13314
5.55	0.13353	0.28634		5.45	0.17217	0.15591		5.45	4.48345
5.6	0.14866	0.29213		5.5	0.18421	0.16551		5.5	0.69853
5.65	0.15714	0.28522		5.55	0.19536	0.17913		5.55	0.69853
5.7	0.15868	0.26601		5.6	0.20109	0.18703		5.6	1.18747
5.75	0.1547	0.23533		5.65	0.20014	0.18531		5.65	2.00231
5.8	0.14879	0.19514		5.7	0.19244	0.17307		5.7	1.44603
5.85	0.14752	0.15406		5.75	0.17804	0.14984		5.75	0.83003
5.9	0.15219	0.132		5.8	0.15712	0.11541		5.8	0.29109
5.95	0.15608	0.13068		5.85	0.13016	0.06993		5.85	0.71778
6	0.15455	0.14134		5.9	0.09856	0.01869		5.9	1.56753
6.05	0.14513	0.15569		5.95	0.06758	0.06106		5.95	1.26597
6.1	0.1266	0.1697		6	0.05803	0.13625		6	0.34188
6.15	0.09852	0.18279		6.05	0.08829	0.19939		6.05	1.09918
6.2	0.06186	0.19664		6.1	0.12532	0.24478		6.1	0.9663
6.25	0.03032	0.21441		6.15	0.15308	0.27229		6.15	0.58421
6.3	0.06264	0.2379		6.2	0.16882	0.2819		6.2	0.84874
6.35	0.10912	0.2596		6.25	0.17182	0.27359		6.25	1.39821
6.4	0.14546	0.2746		6.3	0.16187	0.24739		6.3	1.41416
6.45	0.1707	0.28125		6.35	0.13903	0.20336		6.35	0.83112
6.5	0.18601	0.27877		6.4	0.10658	0.14174		6.4	0.5283
6.55	0.19388	0.26694		6.45	0.07636	0.06852		6.45	0.5418
6.6	0.19862	0.24607		6.5	0.05192	0.02184		6.5	1.38721
6.65	0.20694	0.21719		6.55	0.03507	0.06535		6.55	1.66084
6.7	0.22724	0.18304		6.6	0.02877	0.111		6.6	1.37185
6.75	0.26328	0.1519		6.65	0.03162	0.14711		6.65	0.91496
6.8	0.2994	0.13532		6.7	0.0371	0.17321		6.7	0.29661
6.85	0.32495	0.13045		6.75	0.04125	0.18958		6.75	0.70395
6.9	0.33635	0.13001		6.8	0.04288	0.19687		6.8	0.17031
6.95	0.33204	0.12808		6.85	0.04205	0.19624		6.85	0.17031
7	0.31133	0.12112		6.9	0.03983	0.19085		6.9	0.11475
7.05	0.27416	0.10756		6.95	0.03885	0.18606		6.95	0.11475
7.1	0.22126	0.08767		7	0.04321	0.1817		7	0.41455
7.15	0.15592	0.06575		7.05	0.05576	0.17647		7.05	0.67332
7.2	0.09861	0.05828		7.1	0.07617	0.16937		7.1	1.19478
7.25	0.0959	0.07354		7.15	0.10106	0.15966		7.15	0.25763
7.3	0.12669	0.09516		7.2	0.1207	0.14678		7.2	2.12276
7.35	0.15504	0.11472		7.25	0.13204	0.13032		7.25	2.46101
7.4	0.17009	0.12964		7.3	0.13552	0.10999		7.3	0.67979
7.45	0.16895	0.13908		7.35	0.13271	0.0865		7.35	0.67979
7.5	0.1507	0.14274		7.4	0.12705	0.06337		7.4	1.02892
7.55	0.11533	0.14064		7.45	0.125	0.0414		7.45	0.39582
7.6	0.0649	0.13301		7.5	0.1358	0.02084		7.5	0.91442
7.65	0.03515	0.11907		7.55	0.16639	0.00817		7.55	1.32606
7.7	0.07764	0.09367		7.6	0.21715	0.0232		7.6	1.01591
7.75	0.1186	0.05556		7.65	0.28523	0.04257		7.65	0.99024
7.8	0.14656	0.01526		7.7	0.36811	0.06235		7.7	1.5145
7.85	0.1603	0.06712		7.75	0.45726	0.08245		7.75	1.32779
7.9	0.15958	0.1462		7.8	0.52334	0.1021		7.8	0.23765
7.95	0.14438	0.23976		7.85	0.55825	0.11744		7.85	0.23765
8	0.11489	0.34736		7.9	0.56158	0.12726		7.9	0.60925
8.05	0.07216	0.46892		7.95	0.53325	0.13144		7.95	0.81209
8.1	0.03022	0.5977		8	0.47347	0.12995		8	0.55644
8.15	0.04852	0.7067		8.05	0.38295	0.1228		8.05	0.53443
8.2	0.08573	0.78914		8.1	0.26439	0.11004		8.1	0.91916
8.25	0.11712	0.84503		8.15	0.13533	0.09187		8.15	0.81616
8.3	0.14072	0.87436		8.2	0.15015	0.06883		8.2	0.16876
8.35	0.15647	0.87718		8.25	0.33245	0.04457		8.25	0.16876
8.4	0.16481	0.85351		8.3	0.49752	0.0289		8.3	0.08165
8.45	0.16665	0.80345		8.35	0.61445	0.02424		8.35	0.02658
8.5	0.16362	0.72716		8.4	0.68077	0.02463		8.4	0.05507
8.55	0.15949	0.63091		8.45	0.69583	0.02356		8.45	0.01923
8.6	0.15903	0.53887		8.5	0.65941	0.01987		8.5	0.01923
8.65	0.16048	0.45687		8.55	0.57148	0.0197		8.55	0.04486
8.7	0.16175	0.38465		8.6	0.43216	0.03312		8.6	0.05768
8.75	0.16192	0.3219		8.65	0.25502	0.05815		8.65	0.05768
8.8	0.16122	0.26821		8.7	0.09565	0.08904		8.7	0.04486
8.85	0.16098	0.22322		8.75	0.07082	0.1136		8.75	0.01923
8.9	0.1637	0.18678		8.8	0.17681	0.1285		8.8	0.01923
8.95	0.17263	0.15933		8.85	0.26531	0.13438		8.85	0.07049
9	0.18871	0.14121		8.9	0.32987	0.13308		8.9	0.13458
9.05	0.20269	0.12859		8.95	0.36989	0.12839
9.1	0.20937	0.11931		9	0.38549	0.12748
9.15	0.20717	0.11231		9.05	0.37715	0.14046
9.2	0.19548	0.10698		9.1	0.34598	0.17463
9.25	0.17437	0.10335		9.15	0.29473	0.22583
9.3	0.14498	0.10233		9.2	0.23545	0.2713
9.35	0.11131	0.10561		9.25	0.19366	0.30173
9.4	0.08765	0.11512		9.3	0.16949	0.31527
9.45	0.10239	0.13091		9.35	0.15366	0.3113
9.5	0.14201	0.14674		9.4	0.13699	0.28976
9.55	0.1807	0.15916		9.45	0.11359	0.25117
9.6	0.21121	0.16728		9.5	0.08268	0.19738
9.65	0.23152	0.17107		9.55	0.05898	0.13562
9.7	0.24102	0.17109		9.6	0.08861	0.10181
9.75	0.23966	0.16862		9.65	0.159	0.13255
9.8	0.22782	0.16584		9.7	0.22517	0.18059
9.85	0.20649	0.16599		9.75	0.27608	0.22071
9.9	0.17995	0.17206		9.8	0.31076	0.2468
9.95	0.15801	0.18002		9.85	0.32911	0.25706
10	0.1417	0.18526		9.9	0.33148	0.25078
10.05	0.12926	0.18576		9.95	0.31859	0.22772
10.1	0.11866	0.18099		10	0.29203	0.18788
10.15	0.10795	0.17176		10.05	0.25524	0.1356
10.2	0.09552	0.16057		10.1	0.21866	0.08701
10.25	0.08012	0.15258		10.15	0.19788	0.04648
10.3	0.06087	0.1559		10.2	0.1898	0.01856
10.35	0.03867	0.17621		10.25	0.18649	0.02593
10.4	0.0195	0.20225		10.3	0.18172	0.04534
10.45	0.00622	0.22318		10.35	0.17203	0.06141
10.5	0.00871	0.23477		10.4	0.15672	0.07386
10.55	0.01455	0.23521		10.45	0.13865	0.08433
10.6	0.01676	0.22378		10.5	0.12695	0.09525
10.65	0.01522	0.20042		10.55	0.13634	0.10653
10.7	0.01127	0.16595		10.6	0.16217	0.11591
10.75	0.01203	0.12362		10.65	0.18939	0.12218
10.8	0.02244	0.08866		10.7	0.21121	0.12473
10.85	0.03094	0.08747		10.75	0.22498	0.12328
10.9	0.0337	0.10784		10.8	0.22974	0.11774
10.95	0.03037	0.12959		10.85	0.22537	0.10822
11	0.02089	0.14474		10.9	0.2124	0.09507
11.05	0.00556	0.15071		10.95	0.19239	0.07959
11.1	0.01723	0.14668		11	0.17012	0.06387
11.15	0.04537	0.13265		11.05	0.15317	0.04768
11.2	0.07986	0.10957		11.1	0.14103	0.03064
11.25	0.11747	0.08277		11.15	0.13146	0.01462
11.3	0.14554	0.06302		11.2	0.12285	0.01875
11.35	0.1609	0.05006		11.25	0.11472	0.04148
11.4	0.16355	0.04014		11.3	0.1083	0.06932
11.45	0.15349	0.03101		11.35	0.10688	0.10101
11.5	0.13072	0.02743		11.4	0.11519	0.1344
11.55	0.09523	0.04121		11.45	0.13511	0.16095
11.6	0.04703	0.07094		11.5	0.15743	0.17838
11.65	0.01392	0.11183		11.55	0.17508	0.18681
11.7	0.08347	0.15866		11.6	0.18551	0.18655
11.75	0.14541	0.19506		11.65	0.18757	0.17825
11.8	0.19568	0.21613		11.7	0.18072	0.16324
11.85	0.23426	0.22154		11.75	0.16468	0.14432
11.9	0.26116	0.2112		11.8	0.13928	0.12771
11.95	0.27638	0.18517		11.85	0.10448	0.12441
12	0.27992	0.14382		11.9	0.06336	0.13425
12.05	0.27177	0.08878		11.95	0.03083	0.14523
12.1	0.25194	0.04022		12	0.03272	0.15033
12.15	0.22256	0.06388		12.05	0.06134	0.14641
12.2	0.19214	0.1044		12.1	0.09516	0.13219
12.25	0.16282	0.13454		12.15	0.13276	0.10751
12.3	0.13459	0.15154		12.2	0.17545	0.07428
12.35	0.10746	0.15499		12.25	0.22469	0.04647
12.4	0.08142	0.14511		12.3	0.28166	0.06947
12.45	0.05648	0.12289		12.35	0.34275	0.11365
12.5	0.03264	0.09188		12.4	0.3899	0.15125
12.55	0.00989	0.06792		12.45	0.41797	0.17859
12.6	0.01075	0.09168		12.5	0.42676	0.19487
12.65	0.02509	0.1564		12.55	0.41644	0.19983
12.7	0.03214	0.21999		12.6	0.38757	0.19339
12.75	0.03189	0.27		12.65	0.34145	0.17557
12.8	0.02434	0.30508		12.7	0.28136	0.14651
12.85	0.00949	0.32548		12.75	0.21686	0.1092
12.9	0.01267	0.3323		12.8	0.17859	0.07408
12.95	0.04213	0.32767		12.85	0.19141	0.04382
13	0.07889	0.31547		12.9	0.22368	0.02023
13.05	0.1208	0.30315		12.95	0.24986	0.01764
13.1	0.15925	0.29683		13	0.25999	0.03391
13.15	0.19209	0.29311		13.05	0.25037	0.05116
13.2	0.21931	0.28799		13.1	0.21966	0.06762
13.25	0.24092	0.27854		13.15	0.16807	0.08393
13.3	0.25693	0.26274		13.2	0.10018	0.10039
13.35	0.26733	0.23926		13.25	0.06464	0.11385
13.4	0.27213	0.20726		13.3	0.11639	0.12255
13.45	0.27134	0.16639		13.35	0.17207	0.12634
13.5	0.26566	0.11991		13.4	0.21295	0.12579
13.55	0.25794	0.08003		13.45	0.23781	0.12223
13.6	0.24887	0.05035		13.5	0.24867	0.1182
13.65	0.23844	0.0333		13.55	0.25023	0.11782
13.7	0.22666	0.03178		13.6	0.25125	0.1263
13.75	0.21359	0.04086		13.65	0.26538	0.14511
13.8	0.19927	0.05535		13.7	0.30367	0.16239
13.85	0.18384	0.07557		13.75	0.35009	0.171
13.9	0.16747	0.10335		13.8	0.38799	0.16893
13.95	0.15098	0.13753		13.85	0.41086	0.15555
14	0.13636	0.16707		13.9	0.41584	0.13129
14.05	0.12359	0.1872		13.95	0.40164	0.09881
14.1	0.11245	0.19697		14	0.36782	0.07039
14.15	0.10327	0.19602		14.05	0.31469	0.08408
14.2	0.09723	0.18417		14.1	0.24411	0.14234
14.25	0.09642	0.16136		14.15	0.16799	0.20192
14.3	0.1031	0.12757		14.2	0.11922	0.24902
14.35	0.11854	0.08297		14.25	0.11228	0.28171
14.4	0.14066	0.02946		14.3	0.13153	0.29961
14.45	0.16023	0.0445		14.35	0.15351	0.30292
14.5	0.17366	0.11642		14.4	0.16748	0.29229
14.55	0.18023	0.17592		14.45	0.16961	0.26915
14.6	0.17979	0.21695		14.5	0.15845	0.23671
14.65	0.17253	0.23939		14.55	0.13353	0.20365
14.7	0.1591	0.24324		14.6	0.09834	0.18132
14.75	0.141	0.22858		14.65	0.06633	0.1678
14.8	0.12171	0.19559		14.7	0.04112	0.15834
14.85	0.10939	0.14871		14.75	0.02477	0.14919
14.9	0.10915	0.10402		14.8	0.02281	0.13874
14.95	0.11292	0.06566		14.85	0.03229	0.12826
15	0.11476	0.03514		14.9	0.04577	0.12315
15.05	0.11345	0.0223		14.95	0.06221	0.1326
15.1	0.11205	0.03556		15	0.08273	0.16124
15.15	0.11804	0.05441		15.05	0.10677	0.19302
15.2	0.14046	0.0726		15.1	0.12638	0.21487
15.25	0.18348	0.0902		15.15	0.1379	0.2226
15.3	0.24104	0.10844		15.2	0.14092	0.21463
15.35	0.28999	0.12804		15.25	0.13596	0.19035
15.4	0.32243	0.14555		15.3	0.12468	0.1497
15.45	0.33728	0.1585		15.35	0.11112	0.09379
15.5	0.33423	0.166		15.4	0.10425	0.03798
15.55	0.31336	0.16765		15.45	0.11724	0.08487
15.6	0.27522	0.16326		15.5	0.15239	0.15237
15.65	0.22151	0.1528		15.55	0.18745	0.20036
15.7	0.15813	0.13638		15.6	0.21031	0.2268
15.75	0.11302	0.11438		15.65	0.21807	0.23137
15.8	0.12193	0.08798		15.7	0.20978	0.21414
15.85	0.14991	0.06231		15.75	0.18532	0.17554
15.9	0.16899	0.04948		15.8	0.14544	0.11752
15.95	0.17159	0.05329		15.85	0.09428	0.05681
16	0.15751	0.06589		15.9	0.06195	0.09628
16.05	0.13302	0.07978		15.95	0.1131	0.17582
16.1	0.12038	0.0919		16	0.17859	0.24087
16.15	0.15797	0.10123		16.05	0.22725	0.28728
16.2	0.24269	0.10751		16.1	0.25585	0.31435
16.25	0.32619	0.1109		16.15	0.26375	0.322
16.3	0.38998	0.11183		16.2	0.25099	0.31043
16.35	0.43098	0.11114		16.25	0.21816	0.28025
16.4	0.44823	0.11014		16.3	0.16734	0.23302
16.45	0.44145	0.11074		16.35	0.10803	0.17749
16.5	0.41073	0.11532		16.4	0.09157	0.13711
16.55	0.3566	0.12612		16.45	0.1383	0.11946
16.6	0.28076	0.14454		16.5	0.18581	0.12067
16.65	0.19476	0.17082		16.55	0.21696	0.13024
16.7	0.13313	0.20451		16.6	0.22828	0.13937
16.75	0.11413	0.24496		16.65	0.21875	0.14329
16.8	0.1295	0.28929		16.7	0.18799	0.13975
16.85	0.15298	0.3271		16.75	0.13601	0.12772
16.9	0.16995	0.35533		16.8	0.06398	0.10805
16.95	0.17516	0.37509		16.85	0.03617	0.08554
17	0.16668	0.38903		16.9	0.10761	0.0613
17.05	0.14382	0.40141		16.95	0.16407	0.03532
17.1	0.1098	0.41811		17	0.20181	0.00879
17.15	0.07731	0.44613		17.05	0.22064	0.02408
17.2	0.04944	0.49218		17.1	0.22073	0.05594
17.25	0.02734	0.55637		17.15	0.20259	0.09024
17.3	0.01977	0.61703		17.2	0.1677	0.1268
17.35	0.03299	0.66186		17.25	0.12125	0.16324
17.4	0.05258	0.68664		17.3	0.08843	0.18995
17.45	0.07454	0.68924		17.35	0.10103	0.20453
17.5	0.09905	0.6685		17.4	0.12955	0.20699
17.55	0.12554	0.6239		17.45	0.15203	0.19742
17.6	0.14844	0.55539		17.5	0.1625	0.17602
17.65	0.16534	0.46362		17.55	0.15971	0.14326
17.7	0.17576	0.35863		17.6	0.14456	0.10081
17.75	0.17957	0.275		17.65	0.12122	0.05806
17.8	0.17678	0.22314		17.7	0.10323	0.06426
17.85	0.1676	0.20202		17.75	0.11642	0.1067
17.9	0.15248	0.20392		17.8	0.15035	0.14075
17.95	0.13245	0.2196		17.85	0.1812	0.15984
18	0.11169	0.24504		17.9	0.20146	0.16294
18.05	0.09948	0.28209		17.95	0.20899	0.15013
18.1	0.09592	0.33549		18	0.2034	0.12269
18.15	0.09786	0.40494		18.05	0.18544	0.08608
18.2	0.10268	0.47149		18.1	0.15782	0.06874
18.25	0.10937	0.52793		18.15	0.12872	0.11259
18.3	0.11843	0.57323		18.2	0.11919	0.16669
18.35	0.1314	0.60722		18.25	0.13455	0.20528
18.4	0.15016	0.63025		18.3	0.15328	0.22495
18.45	0.17495	0.64313		18.35	0.16414	0.22501
18.5	0.20022	0.64716		18.4	0.16379	0.20564
18.55	0.22332	0.64426		18.45	0.15283	0.16805
18.6	0.24347	0.63833		18.5	0.13625	0.11728
18.65	0.26029	0.63438		18.55	0.12771	0.0818
18.7	0.27359	0.63038		18.6	0.14923	0.12647
18.75	0.28329	0.62373		18.65	0.20472	0.19399
18.8	0.2894	0.61286		18.7	0.261	0.24421
18.85	0.29197	0.5972		18.75	0.30106	0.27159
18.9	0.29121	0.57724		18.8	0.32132	0.27487
18.95	0.28752	0.55474		18.85	0.32094	0.25372
19	0.28086	0.533		18.9	0.30032	0.20832
19.05	0.27116	0.51827		18.95	0.26147	0.13995
19.1	0.25843	0.51654		19	0.21049	0.06104
19.15	0.24273	0.52449		19.05	0.16749	0.09524
19.2	0.22423	0.53824		19.1	0.17823	0.18702
19.25	0.20327	0.55555		19.15	0.23322	0.26189
19.3	0.1805	0.57579		19.2	0.28797	0.31542
19.35	0.15853	0.59981		19.25	0.32722	0.34686
19.4	0.1435	0.62961		19.3	0.34634	0.35599
19.45	0.13541	0.66798		19.35	0.34371	0.34271
19.5	0.13311	0.71368		19.4	0.31878	0.30699
19.55	0.13654	0.74972		19.45	0.27177	0.2488
19.6	0.1469	0.76926		19.5	0.20425	0.17378
19.65	0.16599	0.77061		19.55	0.12934	0.10438
19.7	0.19529	0.75278		19.6	0.08978	0.04629
19.75	0.23553	0.71518		19.65	0.10132	0.00546
19.8	0.28256	0.65755		19.7	0.13052	0.03741
19.85	0.31867	0.57995		19.75	0.15392	0.06206
19.9	0.33865	0.483		19.8	0.16495	0.07576
19.95	0.34205	0.37549		19.85	0.16183	0.07858
20	0.3287	0.28636		19.9	0.14451	0.07088
20.05	0.29857	0.22045		19.95	0.11482	0.05568
20.1	0.25178	0.17517		20	0.08328	0.04153
20.15	0.18888	0.15077		20.05	0.07587	0.02988
20.2	0.11247	0.1543		20.1	0.09567	0.02028
20.25	0.05263	0.19383		20.15	0.12704	0.01403
20.3	0.09361	0.2688		20.2	0.16102	0.01644
20.35	0.1551	0.37508		20.25	0.19473	0.02756
20.4	0.20591	0.50066		20.3	0.22742	0.04358
20.45	0.24281	0.60599		20.35	0.25907	0.06348
20.5	0.26513	0.68071		20.4	0.29	0.08579
20.55	0.27277	0.7248		20.45	0.31836	0.10454
20.6	0.26585	0.73869		20.5	0.33496	0.11775
20.65	0.24482	0.72333		20.55	0.33718	0.12544
20.7	0.21389	0.68053		20.6	0.3249	0.12798
20.75	0.18701	0.61393		20.65	0.29814	0.12616
20.8	0.1673	0.53135		20.7	0.25711	0.12144
20.85	0.15413	0.45308		20.75	0.20251	0.11642
20.9	0.14645	0.40365		20.8	0.13693	0.11527
20.95	0.14301	0.37847		20.85	0.07632	0.12199
21	0.14271	0.36585		20.9	0.09561	0.13197
21.05	0.14493	0.35604		20.95	0.1587	0.13965
21.1	0.14963	0.34399		21	0.20747	0.14256
21.15	0.15645	0.33053		21.05	0.23447	0.13964
21.2	0.16216	0.32336		21.1	0.23839	0.13075
21.25	0.16564	0.33713		21.15	0.21908	0.11668
21.3	0.16673	0.38627		21.2	0.17735	0.09998
21.35	0.16549	0.45817		21.25	0.11721	0.08734
21.4	0.16209	0.52913		21.3	0.07046	0.09078
21.45	0.15692	0.58811		21.35	0.13156	0.11032
21.5	0.15061	0.63043		21.4	0.22321	0.13455
21.55	0.14417	0.65412		21.45	0.30245	0.15756
21.6	0.13901	0.65857		21.5	0.36492	0.17702
21.65	0.13534	0.64411		21.55	0.40979	0.19198
21.7	0.13185	0.61208		21.6	0.43697	0.20205
21.75	0.12736	0.56879		21.65	0.44668	0.20712
21.8	0.12099	0.5304		21.7	0.43944	0.20725
21.85	0.11209	0.49956		21.75	0.41628	0.20259
21.9	0.1002	0.47487		21.8	0.38156	0.1928
21.95	0.08504	0.45481		21.85	0.34596	0.17764
22	0.06642	0.43784		21.9	0.31048	0.15725
22.05	0.04552	0.42261		21.95	0.2736	0.13226
22.1	0.02695	0.40801		22	0.23401	0.10462
22.15	0.01215	0.3933		22.05	0.19069	0.08036
22.2	0.00528	0.37863		22.1	0.14314	0.07544
22.25	0.01134	0.36575		22.15	0.09233	0.10288
22.3	0.01677	0.35517		22.2	0.04916	0.1497
22.35	0.01965	0.34715		22.25	0.06515	0.19196
22.4	0.02034	0.34224		22.3	0.1111	0.22152
22.45	0.02007	0.34117		22.35	0.15083	0.23721
22.5	0.02115	0.34489		22.4	0.17991	0.23905
22.55	0.02272	0.35438		22.45	0.19746	0.2279
22.6	0.02232	0.37055		22.5	0.20321	0.20597
22.65	0.01899	0.39156		22.55	0.19706	0.17858
22.7	0.01251	0.40677		22.6	0.17902	0.15862
22.75	0.00472	0.41203		22.65	0.1492	0.16685
22.8	0.0134	0.40633		22.7	0.11071	0.1962
22.85	0.03056	0.38923		22.75	0.07469	0.225
22.9	0.05173	0.36076		22.8	0.04408	0.24375
22.95	0.07527	0.32152		22.85	0.02103	0.2488
23	0.09545	0.27322		22.9	0.0192	0.23874
23.05	0.11084	0.22046		22.95	0.03485	0.21321
23.1	0.12142	0.17787		23	0.05167	0.17294
23.15	0.12721	0.16393		23.05	0.06801	0.12178
23.2	0.12822	0.16831		23.1	0.08467	0.0823
23.25	0.12449	0.17524		23.15	0.10209	0.09537
23.3	0.11609	0.17599		23.2	0.11665	0.13324
23.35	0.10317	0.16832		23.25	0.12595	0.16919
23.4	0.08655	0.15569		23.3	0.12949	0.19625
23.45	0.06857	0.14967		23.35	0.12754	0.21247
23.5	0.04955	0.16964		23.4	0.12112	0.21715
23.55	0.02941	0.22142		23.45	0.11249	0.21004
23.6	0.01008	0.27365		23.5	0.10612	0.19108
23.65	0.01973	0.31052		23.55	0.10909	0.1631
23.7	0.0448	0.32954		23.6	0.12561	0.13711
23.75	0.07273	0.33157		23.65	0.14427	0.11674
23.8	0.10307	0.32029		23.7	0.15637	0.10341
23.85	0.13401	0.30373		23.75	0.15906	0.09847
23.9	0.1582	0.29708		23.8	0.1512	0.1021
23.95	0.17381	0.3217		23.85	0.13245	0.113
24	0.18092	0.38621		23.9	0.10317	0.12926
24.05	0.17972	0.45161		23.95	0.06607	0.14939
24.1	0.17058	0.49093		24	0.0425	0.1707
24.15	0.15422	0.49648		24.05	0.07916	0.18561
24.2	0.13226	0.46617		24.1	0.12408	0.19234
24.25	0.10877	0.40146		24.15	0.15485	0.19116
24.3	0.0943	0.31073		24.2	0.16945	0.18257
24.35	0.10386	0.22957		24.25	0.16784	0.16762
24.4	0.12653	0.26394		24.3	0.15101	0.14842
24.45	0.14582	0.43348		24.35	0.12228	0.12968
24.5	0.15618	0.6183		24.4	0.09396	0.1209
24.55	0.156	0.77695		24.45	0.10261	0.1324
24.6	0.14539	0.90305		24.5	0.16234	0.15473
24.65	0.12623	0.99506		24.55	0.22743	0.1755
24.7	0.10469	1.05294		24.6	0.27927	0.18989
24.75	0.09774	1.0775		24.65	0.31487	0.19626
24.8	0.12412	1.07042		24.7	0.33353	0.1945
24.85	0.16233	1.03466		24.75	0.33527	0.18573
24.9	0.19247	0.98061		24.8	0.32069	0.17282
24.95	0.20933	0.93305		24.85	0.29125	0.16169
25	0.21126	0.89617		24.9	0.25039	0.16247
25.05	0.19764	0.86835		24.95	0.20968	0.17725
25.1	0.16827	0.84811		25	0.18943	0.19546
25.15	0.12342	0.83422		25.05	0.18916	0.21014
25.2	0.06531	0.82592		25.1	0.19985	0.21814
25.25	0.03626	0.82293		25.15	0.21314	0.21834
25.3	0.08755	0.82558		25.2	0.2239	0.21099
25.35	0.13586	0.83453		25.25	0.2296	0.19774
25.4	0.17155	0.84783		25.3	0.2295	0.1825
25.45	0.19369	0.86128		25.35	0.22419	0.17244
25.5	0.20211	0.87167		25.4	0.21564	0.16915
25.55	0.1969	0.87679		25.45	0.20431	0.16622
25.6	0.17838	0.87533		25.5	0.18841	0.15876
25.65	0.14744	0.86672		25.55	0.16676	0.1439
25.7	0.1071	0.85111		25.6	0.13913	0.12019
25.75	0.07314	0.82946		25.65	0.107	0.08758
25.8	0.0758	0.80539		25.7	0.0776	0.05082
25.85	0.10029	0.78729		25.75	0.07516	0.04821
25.9	0.12504	0.77642		25.8	0.11633	0.1005
25.95	0.14306	0.772		25.85	0.17872	0.15114
26	0.15229	0.77324		25.9	0.23349	0.18698
26.05	0.15197	0.77944		25.95	0.27285	0.20684
26.1	0.14183	0.78995		26	0.29628	0.21054
26.15	0.12177	0.8043		26.05	0.3043	0.19834
26.2	0.09199	0.82214		26.1	0.2983	0.17104
26.25	0.05378	0.84329		26.15	0.2811	0.13124
26.3	0.0253	0.86771		26.2	0.25846	0.09
26.35	0.06982	0.89549		26.25	0.24177	0.0889
26.4	0.13932	0.92682		26.3	0.24763	0.12618
26.45	0.22071	0.962		26.35	0.27209	0.15919
26.5	0.31287	1.00137		26.4	0.29627	0.17678
26.55	0.41557	1.04531		26.45	0.30991	0.17635
26.6	0.52872	1.09423		26.5	0.30838	0.15712
26.65	0.65229	1.14851		26.55	0.28979	0.11901
26.7	0.78625	1.20854		26.6	0.25395	0.06359
26.75	0.93062	1.27466		26.65	0.203	0.03455
26.8	1.08537	1.34717		26.7	0.14661	0.11524
26.85	1.2505	1.42634		26.75	0.12273	0.19071
26.9	1.42602	1.51237		26.8	0.15201	0.24585
				26.85	0.19077	0.28001
				26.9	0.21794	0.29305
				26.95	0.22766	0.28492
				27	0.21829	0.25563
				27.05	0.18987	0.20525
				27.1	0.14483	0.13406
				27.15	0.09593	0.0506
				27.2	0.09874	0.03822
				27.25	0.15234	0.09417
				27.3	0.20276	0.1375
				27.35	0.23788	0.16528
				27.4	0.25512	0.17733
				27.45	0.25375	0.17394
				27.5	0.23366	0.15597
				27.55	0.19528	0.12588
				27.6	0.14054	0.09536
				27.65	0.08392	0.08771
				27.7	0.07066	0.09843
				27.75	0.09727	0.11337
				27.8	0.12702	0.12519
				27.85	0.14818	0.13169
				27.9	0.1585	0.1333
				27.95	0.15838	0.13255
				28	0.15016	0.13444
				28.05	0.13955	0.14359
				28.1	0.13709	0.15248
				28.15	0.14388	0.1558
				28.2	0.1512	0.15287
				28.25	0.15392	0.14551
				28.3	0.15001	0.13883
				28.35	0.13974	0.14219
				28.4	0.12605	0.16584
				28.45	0.11671	0.21352
				28.5	0.12515	0.27822
				28.55	0.15797	0.33671
				28.6	0.19591	0.37997
				28.65	0.22507	0.40639
				28.7	0.24151	0.41562
				28.75	0.24392	0.40797
				28.8	0.23197	0.38454
				28.85	0.20611	0.34774
				28.9	0.1681	0.30293
				28.95	0.12435	0.26299
				29	0.1005	0.24004
				29.05	0.12351	0.22905
				29.1	0.16622	0.22307
				29.15	0.20915	0.21814
				29.2	0.24651	0.21465
				29.25	0.27662	0.21769
				29.3	0.29908	0.23607
				29.35	0.31412	0.2781
				29.4	0.32237	0.34231
				29.45	0.3247	0.40193
				29.5	0.32087	0.44161
				29.55	0.31079	0.45707
				29.6	0.29486	0.44675
				29.65	0.2739	0.41043
				29.7	0.2495	0.34928
				29.75	0.22464	0.26781
				29.8	0.2047	0.18495
				29.85	0.19802	0.17308
				29.9	0.21205	0.2461
				29.95	0.23844	0.32611
				30	0.26362	0.38805
				30.05	0.28086	0.42589
				30.1	0.28718	0.43775
				30.15	0.28144	0.42313
				30.2	0.26359	0.38228
				30.25	0.23485	0.31662
				30.3	0.19893	0.23665
				30.35	0.1672	0.17304
				30.4	0.15488	0.13845
				30.45	0.15835	0.13424
				30.5	0.16822	0.14814
				30.55	0.17732	0.16582
				30.6	0.1816	0.17981
				30.65	0.17906	0.18767
				30.7	0.16898	0.18982
				30.75	0.15165	0.18943
				30.8	0.13133	0.18836
				30.85	0.11928	0.18288
				30.9	0.11649	0.17013
				30.95	0.12117	0.14859
				31	0.13257	0.11775
				31.05	0.15117	0.07912
				31.1	0.17812	0.04631
				31.15	0.21449	0.07302
				31.2	0.26095	0.13932
				31.25	0.3126	0.20082
				31.3	0.34825	0.24804
				31.35	0.36205	0.28017
				31.4	0.35371	0.29726
				31.45	0.32307	0.29988
				31.5	0.27007	0.28916
				31.55	0.19467	0.26738
				31.6	0.09682	0.23936
				31.65	0.02348	0.21605
				31.7	0.15776	0.20679
				31.75	0.27214	0.20485
				31.8	0.35817	0.20232
				31.85	0.41589	0.19387
				31.9	0.44539	0.17634
				31.95	0.44681	0.14792
				32	0.4204	0.10776
				32.05	0.36678	0.05676
				32.1	0.28762	0.0284
				32.15	0.19565	0.07119
				32.2	0.13109	0.10949
				32.25	0.11463	0.13536
				32.3	0.13302	0.14877
				32.35	0.1562	0.15096
				32.4	0.1697	0.14483
				32.45	0.16867	0.13666
				32.5	0.15132	0.13855
				32.55	0.11702	0.16163
				32.6	0.0706	0.19082
				32.65	0.03162	0.21139
				32.7	0.01494	0.2187
				32.75	0.02691	0.21137
				32.8	0.03527	0.18984
				32.85	0.0346	0.15706
				32.9	0.02586	0.12366
				32.95	0.02039	0.12078
				33	0.04322	0.17132
				33.05	0.08137	0.23133
				33.1	0.11626	0.27573
				33.15	0.14402	0.29954
				33.2	0.16492	0.30135
				33.25	0.17965	0.28087
				33.3	0.18927	0.23866
				33.35	0.19544	0.17718
				33.4	0.20051	0.10937
				33.45	0.20771	0.10532
				33.5	0.21928	0.1731
				33.55	0.22869	0.23926
				33.6	0.23031	0.28867
				33.65	0.2217	0.31837
				33.7	0.20154	0.32746
				33.75	0.16921	0.31559
				33.8	0.12468	0.28257
				33.85	0.06994	0.22831
				33.9	0.03719	0.15813
				33.95	0.09906	0.09342
				34	0.16163	0.03952
				34.05	0.20463	0.00413
				34.1	0.22682	0.03602
				34.15	0.22801	0.05753
				34.2	0.20833	0.06827
				34.25	0.16834	0.06825
				34.3	0.11047	0.05754
				34.35	0.05623	0.03875
				34.4	0.10415	0.02177
				34.45	0.18274	0.01016
				34.5	0.24606	0.00869
				34.55	0.29046	0.01291
				34.6	0.31534	0.0156
				34.65	0.32076	0.01616
				34.7	0.30713	0.01633
				34.75	0.27553	0.0199
				34.8	0.22875	0.02832
				34.85	0.17844	0.03471
				34.9	0.1481	0.03582
				34.95	0.13883	0.03112
				35	0.14052	0.0205
				35.05	0.14304	0.00497
				35.1	0.14055	0.01987
				35.15	0.13105	0.04869
				35.2	0.11615	0.08378
				35.25	0.10343	0.12163
				35.3	0.10879	0.1486
				35.35	0.13134	0.16152
				35.4	0.15505	0.1611
				35.45	0.17302	0.14895
				35.5	0.18338	0.12915
				35.55	0.18644	0.11266
				35.6	0.18418	0.12193
				35.65	0.18072	0.17094
				35.7	0.18296	0.24507
				35.75	0.19826	0.30853
				35.8	0.22212	0.34942
				35.85	0.2459	0.36609
				35.9	0.26507	0.35807
				35.95	0.27735	0.32542
				36	0.28154	0.26887
				36.05	0.27702	0.19132
				36.1	0.26345	0.10964
				36.15	0.24074	0.11979
				36.2	0.21075	0.20463
				36.25	0.18049	0.27712
				36.3	0.15155	0.32442
				36.35	0.12439	0.34417
				36.4	0.10089	0.33567
				36.45	0.08588	0.29876
				36.5	0.08693	0.23372
				36.55	0.10687	0.1423
				36.6	0.14094	0.05408
				36.65	0.18201	0.09688
				36.7	0.21791	0.16535
				36.75	0.24514	0.21372
				36.8	0.26371	0.23857
				36.85	0.27426	0.23923
				36.9	0.27806	0.21549
				36.95	0.2772	0.16727
				37	0.27492	0.09462
				37.05	0.27594	0.01015
				37.1	0.28461	0.07723
				37.15	0.2956	0.14002
				37.2	0.30257	0.18577
				37.25	0.30226	0.21435
				37.3	0.29291	0.22575
				37.35	0.27375	0.22
				37.4	0.24492	0.19717
				37.45	0.20801	0.15746
				37.5	0.16797	0.10587
				37.55	0.14026	0.06077
				37.6	0.14165	0.02921
				37.65	0.16016	0.02278
				37.7	0.18091	0.03362
				37.75	0.19631	0.04167
				37.8	0.20315	0.04471
				37.85	0.20014	0.04678
				37.9	0.18705	0.05643
				37.95	0.16461	0.07834
				38	0.13824	0.10138
				38.05	0.12091	0.11927
				38.1	0.11162	0.13093
				38.15	0.10582	0.13639
				38.2	0.10107	0.13637
				38.25	0.0985	0.13239
				38.3	0.10329	0.12731
				38.35	0.12221	0.12598
				38.4	0.15856	0.13356
				38.45	0.20727	0.14522
				38.5	0.24908	0.15338
				38.55	0.27807	0.15443
				38.6	0.29376	0.14668
				38.65	0.29618	0.12933
				38.7	0.28578	0.10216
				38.75	0.26363	0.06598
				38.8	0.23205	0.03055
				38.85	0.19661	0.05481
				38.9	0.17134	0.09805
				38.95	0.17116	0.1305
				39	0.19037	0.15008
				39.05	0.21824	0.1564
				39.1	0.24765	0.1494
				39.15	0.27505	0.12921
				39.2	0.29889	0.09631
				39.25	0.31865	0.05351
				39.3	0.33448	0.03608
				39.35	0.34631	0.0763
				39.4	0.35122	0.11735
				39.45	0.3469	0.15121
				39.5	0.33244	0.17778
				39.55	0.30766	0.19822
				39.6	0.2733	0.2145
				39.65	0.23177	0.22943
				39.7	0.18967	0.24668
				39.75	0.1639	0.26824
				39.8	0.17786	0.28575
				39.85	0.21564	0.29336
				39.9	0.25358	0.28884
				39.95	0.28355	0.27099
				40	0.30384	0.23913
				40.05	0.31579	0.19288
				40.1	0.32314	0.13215
				40.15	0.33221	0.05783
				40.2	0.35168	0.03573
				40.25	0.38751	0.10211
				40.3	0.42543	0.15003
				40.35	0.45175	0.17686
				40.4	0.46064	0.18235
				40.45	0.44927	0.16645
				40.5	0.41639	0.12914
				40.55	0.3618	0.0705
				40.6	0.2869	0.01228
				40.65	0.19821	0.10478
				40.7	0.13295	0.18455
				40.75	0.14967	0.24265
				40.8	0.19723	0.27911
				40.85	0.23374	0.29405
				40.9	0.24854	0.28768
				40.95	0.23914	0.26049
				41	0.206	0.21376
				41.05	0.15424	0.15192
				41.1	0.11049	0.10009
				41.15	0.14725	0.10771
				41.2	0.22469	0.14691
				41.25	0.29022	0.18381
				41.3	0.33443	0.20891
				41.35	0.35512	0.21955
				41.4	0.35163	0.21478
				41.45	0.32387	0.19417
				41.5	0.27229	0.15752
				41.55	0.19879	0.10868
				41.6	0.11914	0.06334
				41.65	0.08995	0.02568
				41.7	0.12168	0.00858
				41.75	0.16448	0.0302
				41.8	0.19841	0.04658
				41.85	0.21931	0.05634
				41.9	0.22675	0.05992
				41.95	0.22206	0.05957
				42	0.20879	0.06039
				42.05	0.19512	0.06264
				42.1	0.1887	0.0655
				42.15	0.18678	0.06853
				42.2	0.18569	0.07154
				42.25	0.18292	0.07461
				42.3	0.1772	0.078
				42.35	0.16844	0.08213
				42.4	0.15799	0.08751
				42.45	0.14912	0.09466
				42.5	0.14736	0.10404
				42.55	0.15222	0.11598
				42.6	0.15628	0.12972
				42.65	0.15465	0.14122
				42.7	0.14471	0.14905
				42.75	0.12508	0.15294
				42.8	0.09496	0.15275
				42.85	0.05392	0.14839
				42.9	0.00235	0.13983
				42.95	0.05755	0.12709
				43	0.10551	0.11024
				43.05	0.13801	0.08951
				43.1	0.15538	0.0656
				43.15	0.15826	0.04144
				43.2	0.1481	0.03264
				43.25	0.1285	0.05583
				43.3	0.10974	0.08688
				43.35	0.11541	0.11656
				43.4	0.15864	0.14378
				43.45	0.20666	0.16856
				43.5	0.24116	0.19124
				43.55	0.25851	0.21234
				43.6	0.25806	0.23249
				43.65	0.24062	0.25242
				43.7	0.20915	0.26954
				43.75	0.17234	0.27011
				43.8	0.15462	0.25005
				43.85	0.18801	0.20951
				43.9	0.24282	0.15049
				43.95	0.28612	0.08604
				44	0.30872	0.09906
				44.05	0.30771	0.21111
				44.1	0.28195	0.35036
				44.15	0.23103	0.46753
				44.2	0.15515	0.55045
				44.25	0.05883	0.59843
				44.3	0.07884	0.61123
				44.35	0.17634	0.58878
				44.4	0.24946	0.53104
				44.45	0.29552	0.43809
				44.5	0.31417	0.31019
				44.55	0.30529	0.1491
				44.6	0.26886	0.06109
				44.65	0.20487	0.21651
				44.7	0.1134	0.35016
				44.75	0.00946	0.4525
				44.8	0.09916	0.52285
				44.85	0.1802	0.56107
				44.9	0.24238	0.56712
				44.95	0.28558	0.54101
				45	0.3098	0.4828
				45.05	0.31503	0.39943
				45.1	0.30129	0.31811
				45.15	0.26861	0.2457
				45.2	0.2214	0.18253
				45.25	0.17712	0.12954
				45.3	0.14002	0.08951
				45.35	0.11	0.06907
				45.4	0.08705	0.07297
				45.45	0.07148	0.09189
				45.5	0.06412	0.11578
				45.55	0.06597	0.13962
				45.6	0.07709	0.15574
				45.65	0.0951	0.16193
				45.7	0.11307	0.15799
				45.75	0.12923	0.14386
				45.8	0.14348	0.11953
				45.85	0.15578	0.08517
				45.9	0.16609	0.04201
				45.95	0.17441	0.02279
				46	0.18072	0.06271
				46.05	0.18503	0.09819
				46.1	0.18734	0.12488
				46.15	0.18764	0.1425
				46.2	0.18594	0.15115
				46.25	0.18225	0.15121
				46.3	0.17659	0.14341
				46.35	0.16896	0.12931
				46.4	0.15941	0.11343
				46.45	0.14798	0.10225
				46.5	0.13473	0.0947
				46.55	0.1198	0.08837
				46.6	0.10341	0.08178
				46.65	0.08606	0.07489
				46.7	0.06881	0.06981
				46.75	0.05438	0.07132
				46.8	0.0487	0.08455
				46.85	0.05747	0.11073
				46.9	0.07811	0.14806
				46.95	0.10556	0.19476
				47	0.13721	0.24977
				47.05	0.17198	0.31254
				47.1	0.2094	0.37744
				47.15	0.24923	0.42255
				47.2	0.29133	0.44188
				47.25	0.3337	0.43517
				47.3	0.36846	0.40235
				47.35	0.39361	0.34351
				47.4	0.40909	0.25912
				47.45	0.41488	0.15155
				47.5	0.41097	0.05814
				47.55	0.39736	0.12061
				47.6	0.37402	0.20753
				47.65	0.34097	0.27621
				47.7	0.29819	0.32348
				47.75	0.24569	0.3487
				47.8	0.18347	0.35172
				47.85	0.11154	0.33257
				47.9	0.03013	0.2915
				47.95	0.06187	0.23396
				48	0.16291	0.17993
				48.05	0.27378	0.13587
				48.1	0.39439	0.10588
				48.15	0.52474	0.09629
				48.2	0.66483	0.10827
				48.25	0.79737	0.13444
				48.3	0.8532	0.16815
				48.35	0.81507	0.20663
				48.4	0.68304	0.24598
				48.45	0.45745	0.2726
				48.5	0.16648	0.28246
				48.55	0.11221	0.27526
				48.6	0.30983	0.25087
				48.65	0.45462	0.20936
				48.7	0.54207	0.15107
				48.75	0.57198	0.07838
				48.8	0.54475	0.04325
				48.85	0.46173	0.13351
				48.9	0.32794	0.21405
				48.95	0.18492	0.26666
				49	0.1681	0.29079
				49.05	0.24745	0.28686
				49.1	0.32221	0.25626
				49.15	0.36799	0.20325
				49.2	0.37965	0.14519
				49.25	0.35606	0.14551
				49.3	0.29812	0.21208
				49.35	0.21125	0.28394
				49.4	0.1329	0.34285
				49.45	0.14419	0.3843
				49.5	0.2003	0.40678
				49.55	0.24933	0.40966
				49.6	0.27845	0.39264
				49.65	0.28446	0.35555
				49.7	0.26658	0.2983
				49.75	0.22546	0.22556
				49.8	0.16476	0.15619
				49.85	0.10833	0.09491
				49.9	0.10711	0.04172
				49.95	0.13619	0.00356
				50	0.16024	0.04044
				50.05	0.16851	0.06937
				50.1	0.15823	0.09022
				50.15	0.12944	0.10299
				50.2	0.08666	0.10769
				50.25	0.06381	0.1043
				50.3	0.12	0.0941
				50.35	0.18615	0.08207
				50.4	0.2342	0.06945
				50.45	0.26121	0.05623
				50.5	0.2665	0.04242
				50.55	0.24985	0.02801
				50.6	0.2113	0.01307
				50.65	0.15122	0.00379
				50.7	0.07258	0.01933
				50.75	0.04932	0.03619
				50.8	0.12516	0.05374
				50.85	0.18869	0.07194
				50.9	0.23338	0.09079
				50.95	0.25878	0.11028
				51	0.26522	0.1294
				51.05	0.25358	0.14402
				51.1	0.22604	0.15314
				51.15	0.18828	0.15675
				51.2	0.15844	0.15488
				51.25	0.15927	0.14754
				51.3	0.18034	0.13479
				51.35	0.20592	0.11671
				51.4	0.22745	0.09356
				51.45	0.24117	0.06608
				51.5	0.24542	0.03809
				51.55	0.23957	0.03433
				51.6	0.22365	0.07005
				51.65	0.19841	0.11907
				51.7	0.1662	0.17526
				51.75	0.13365	0.23369
				51.8	0.11816	0.27856
				51.85	0.12948	0.30581
				51.9	0.1523	0.31541
				51.95	0.17456	0.30736
				52	0.19099	0.28174
				52.05	0.19946	0.23876
				52.1	0.19905	0.17904
				52.15	0.18947	0.10549
				52.2	0.1709	0.05196
				52.25	0.14669	0.10138
				52.3	0.12748	0.17035
				52.35	0.11477	0.2322
				52.4	0.10688	0.28407
				52.45	0.10214	0.32534
				52.5	0.09959	0.35578
				52.55	0.09943	0.37533
				52.6	0.10309	0.38398
				52.65	0.11281	0.38177
				52.7	0.12889	0.36876
				52.75	0.1448	0.34512
				52.8	0.15781	0.31246
				52.85	0.16735	0.27628
				52.9	0.17321	0.23778
				52.95	0.1754	0.1969
				53	0.1741	0.15367
				53.05	0.16968	0.10853
				53.1	0.16282	0.06367
				53.15	0.15462	0.03653
				53.2	0.14687	0.06792
				53.25	0.14222	0.12239
				53.3	0.14404	0.18336
				53.35	0.15539	0.24865
				53.4	0.17772	0.31776
				53.45	0.21061	0.39057
				53.5	0.2528	0.46704
				53.55	0.30302	0.54716
				53.6		0.63095
				53.65		0.71843
				53.7		0.80962

## Sheet: Figure 5g
Fusion					Fission					MDT
Normalized Distance (0~0.25)	Normalized Distance (0.25~0.5)	Normalized Distance (0.5~0.75)	Normalized Distance (0.75~1.0)		Normalized Distance (0~0.25)	Normalized Distance (0.25~0.5)	Normalized Distance (0.5~0.75)	Normalized Distance (0.75~1.0)		Normalized Distance (0~0.25)	Normalized Distance (0.25~0.5)	Normalized Distance (0.5~0.75)	Normalized Distance (0.75~1.0)
0.14066	0.24092	0.32495	0.42786		1.36695	0.31733	0.19536	0.34275		0.4934	0.29284	1.05585	0.90717
0.16023	0.25693	0.33635	0.3262		1.22519	0.27961	0.20109	0.3899		0.57417	0.74561	0.34369	0.47508
0.17366	0.26733	0.33204	0.23418		1.09233	0.25025	0.20014	0.41797		0.69663	0.16925	0.61213	0.63853
0.18023	0.27213	0.31133	0.15181		0.96846	0.22763	0.19244	0.42676		0.72563	0.16925	0.42115	0.84624
0.17979	0.27134	0.27416	0.07914		0.85367	0.20971	0.17804	0.41644		0.57624	0.40441	0.92707	1.44806
0.17253	0.26566	0.22126	0.01692		0.74811	0.19431	0.15712	0.38757		0.76859	0.60391	1.52466	1.33407
0.1591	0.25794	0.15592	0.03828		0.65192	0.17953	0.13016	0.34145		2.02536	0.81148	1.57033	0.67583
0.141	0.24887	0.09861	0.08191		0.56528	0.16404	0.09856	0.28136		1.58067	0.61178	0.66781	0.96068
0.12171	0.23844	0.0959	0.11611		0.48839	0.14738	0.06758	0.21686		0.49986	0.03311	0.98247	1.29777
0.10939	0.22666	0.12669	0.14073		0.42142	0.13083	0.05803	0.17859		0.52295	0.03311	0.7728	0.83419
0.10915	0.21359	0.15504	0.15574		0.36444	0.11721	0.08829	0.19141		1.29868	0.69064	1.48065	0.74193
0.11292	0.19927	0.17009	0.16113		1.54651	0.10706	0.12532	0.22368		1.86656	0.72435	1.68951	1.19433
0.11476	0.18384	0.16895	0.15693		1.40608	0.10027	0.15308	0.24986		0.96709	0.11145	0.42939	1.0799
0.11345	0.16747	0.1507	0.14314		1.27318	0.09645	0.16882	0.25999		0.45507	0.11145	0.6596	0.56979
0.11205	0.15098	0.11533	0.11981		1.14771	0.09504	0.17182	0.25037		0.57228	0.43922	0.53632	0.52509
0.11804	0.13636	0.0649	0.08707		1.02959	0.09539	0.16187	0.21966		0.42772	0.5638	0.48757	0.53485
0.14046	0.12359	0.03515	0.0457		0.9187	0.09689	0.13903	0.16807		0.401	0.23958	0.43877	0.53872
0.18348	0.11245	0.07764	0.01868		0.8149	0.09907	0.10658	0.10018		0.64309	0.23958	0.57282	0.57185
0.24104	0.10327	0.1186	0.0693			0.1016	0.07636	0.06464		1.29935	0.64447	0.55421	0.43662
0.28999	0.09723	0.14656	0.11499			0.10437	0.05192	0.11639		0.93976	0.39595	0.94923	0.43287
0.32243	0.09642	0.1603	0.14577			0.10739	0.03507	0.17207		0.52109	0.75415	1.16164	0.62626
0.33728	0.1031	0.15958	0.16137			0.11081	0.02877	0.21295		0.48036	0.70797	1.08658	1.25966
0.33423	0.11854	0.14438	0.16189			0.1149	0.03162	0.23781		1.05908	0.71674	0.92512	1.19786
0.31336	0.27522	0.11489	0.14769			0.11985	0.0371	0.24867		1.17699	0.72028	0.63202	0.69642
0.17159	0.22151	0.07216	0.11986			0.12517	0.04125	0.25023		1.72789	0.3754	0.53846	1.2851
0.15751	0.15813	0.03022	0.08265			0.13057	0.04288	0.25125		0.50824	0.64876	1.08709	1.81814
0.13302	0.11302	0.04852	0.06014			0.13591	0.04205	0.26538		0.0513	0.18662	1.16489	1.19958
0.12038	0.12193	0.08573	0.09851			0.14109	0.03983	0.30367		0.0513	0.18662	0.45063	1.31787
0.15797	0.14991	0.11712	0.15071			0.14604	0.03885	0.35009		0.60071	0.24219	0.56208	0.99024
0.24269	0.16899	0.14072	0.18944			0.15069	0.04321	0.38799		0.84878	0.24219	0.77437	1.5145
0.32619	0.41073	0.15647	0.21116			0.15499	0.05576	0.41086		1.06917	1.07193	0.75888	1.32779
0.38998	0.3566	0.16481	0.21513			0.15891	0.07617	0.41584		0.93202	1.18473	2.00686	0.23765
0.43098	0.28076	0.16665	0.20143			0.1624	0.10106	0.40164		0.8555	0.92093	1.60797	0.23765
0.44823	0.19476	0.16362	0.17083			0.16546	0.1207	0.36782		1.38292	0.49933	1.87359	0.60925
0.44145	0.13313	0.15949	0.12632			0.16805	0.13204	0.31469		1.80038	0.84024	0.6438	0.81209
0.17516	0.11413	0.15903	0.08286			0.17018	0.13552	0.24411		1.03169	0.62212	0.93384	0.55644
0.16668	0.1295	0.16048	0.09649			0.17181	0.13271	0.16799		0.64782	1.04396	0.50519	0.53443
0.14382	0.15298	0.16175	0.15277			0.17296	0.12705	0.11922		0.50024	1.41257	0.60751	0.91916
0.1098	0.16995	0.16192	0.20569			0.17362	0.125	0.11228		2.38206	0.47511	1.4361	0.81616
0.07731	0.10937	0.16122	0.24635			0.17378	0.1358	0.13153		2.73237	0.47511	1.56625	0.16876
0.04944	0.11843	0.16098	0.27275			0.17344	0.16639	0.15351		0.96569	1.04572	0.82725	0.16876
0.02734	0.1314	0.20649	0.28424			0.17261	0.21715	0.16748		0.39575	0.70886	0.45339	0.08165
0.01977	0.15016	0.17995	0.28056			0.1713	0.28523	0.16961		0.25034	0.70324	0.91035	0.02658
0.03299	0.17495	0.15801	0.26157			0.16951	0.36811	0.15845		0.82924	0.40219	1.34362	0.05507
0.05258	0.20022	0.1417	0.22722			0.16725	0.45726	0.13353		1.44237	1.39887	1.33696	0.01923
0.07454	0.22332	0.12926	0.18031			0.16455	0.52334	0.09834		1.40685	1.05608	0.19506	0.01923
0.09905	0.24347	0.11866	0.13203			0.16143	0.55825	0.06633		0.739	1.39756	1.98498	0.04486
0.12554	0.26029	0.10795	0.08517			0.1579	0.56158	0.04112		0.31572	0.39802	1.75792	0.05768
0.14844	0.27359	0.09552	0.03975			0.15401	0.53325	0.02477		0.04372	1.08327	0.63655	0.05768
0.16534	0.28329	0.08012	0.00566			0.14979	0.47347	0.02281		0.04372	0.72954	1.60558	0.04486
0.17576	0.2894	0.06087	0.04741			0.1453	0.38295	0.03229		0.46448	1.12146	0.86104	0.01923
0.17957	0.29197	0.03867	0.08878			0.1406	0.26439	0.04577		0.62316	0.85433	0.26099	0.01923
0.17678	0.29121	0.0195	0.12887			0.13577	0.13533	0.06221		1.01041	0.58084	0.63673	0.07049
0.1676	0.28752	0.00622	0.16768			0.13092	0.15015	0.08273		1.23922	0.42322	1.1296	0.13458
0.15248	0.28086	0.00871	0.20378			0.12617	0.33245	0.10677		1.21326	0.65723	1.60454	1.84331
0.13245	0.27116	0.01455	0.23147			0.12168	0.49752	0.12638		1.02328	0.93357	0.70224	1.35672
0.11169	0.25843	0.01676	0.24927			0.11765	0.61445	0.1379		0.78713	0.48578	1.71985	0.18049
0.09948	0.24273	0.01522	0.25719			0.11428	0.68077	0.14092		0.62752	0.59726	1.8898	0.18049
0.09592	0.13185	0.01127	0.25521			0.11183	0.69583	0.13596		0.60722	0.81775	0.29708	0.44473
0.09786	0.12736	0.01203	0.24333			0.11057	0.65941	0.12468		0.40735	0.19816	0.85585	0.58009
0.10268	0.12099	0.02244	0.22156			0.11074	0.57148	0.11112		0.1275	0.19816	0.97769	0.56485
0.93062	0.11209	0.03094	0.1899			0.11256	0.43216	0.10425		0.1275	0.73821	0.76038	0.50568
1.08537	0.1002	0.0337	0.14838			0.11617	0.25502	0.11724		0.96878	0.69116	0.79051	0.60367
1.2505	0.08504	0.03037	0.10002			0.12164	0.09565	0.15239		1.27495	0.71821	0.96358	0.42145
1.42602	0.06642	0.02089	0.0568			0.12894	0.07082	0.18745		0.91717	0.72186	0.2136	0.8155
0.84329	0.04552	0.00556	0.02203			0.138	0.17681	0.21031		0.19329	0.77802	0.2136	0.95262
0.86771	0.02695	0.01723	0.00925			0.14803	0.26531	0.21807		1.06428	1.01661	0.61948	0.81262
0.89549	0.01215	0.04537	0.02679			0.15601	0.32987	0.20978		0.37338	1.08811	1.05547	0.69516
0.92682	0.00528	0.07986	0.03821			0.16084	0.36989	0.18532		1.97104	0.74006	2.22781	0.74948
0.962	0.01134	0.11747	0.04218			0.16225	0.38549	0.14544		2.61399	0.85306	1.20337	0.71817
1.00137	0.01677	0.14554	0.03909			0.16007	0.37715	0.09428		1.42785	0.23943	2.55846	0.41052
1.04531	0.01965	0.1609	0.03079			0.1542	0.34598	0.06195		0.73744	2.05605	2.46337	0.63718
1.09423	0.02034	0.16355	0.02555			0.14457	0.29473	0.1131		0.88335	2.95563	1.20884	0.77908
1.14851	0.02007	0.15349	0.02907			0.13113	0.23545	0.17859		0.62613	2.11213	2.58934	0.72453
1.20854	0.02115	0.13072	0.03218			0.11389	0.19366	0.22725		1.35698	1.94109	1.40967	0.69657
1.27466	0.02272	0.09523	0.03053			0.0929	0.16949	0.25585		1.17443	1.25269	0.09883	0.79165
1.34717	0.02232	0.04703	0.02309			0.06943	0.15366	0.26375		2.14717	2.11394	1.00925	0.54093
1.42634	0.01899	0.01392	0.01107			0.04817	0.13699	0.25099		2.44231	0.70572	1.23277	0.52432
1.51237	0.01251	0.08347	0.01653			0.03049	0.11359	0.21816		1.17853	0.72054	0.76532	0.37066
	0.00472	0.14541	0.04296			0.01735	0.08268	0.16734		1.11082	1.17154	0.28402	0.70149
	0.0134	0.19568	0.07738			0.01241	0.05898	0.10803		1.62449	0.908	0.49305	1.29633
	0.03056	0.23426	0.11614			0.01651	0.08861	0.09157		1.22463	0.15431	0.54171	1.1681
	0.05173	0.26116	0.14802			0.02251	0.159	0.1383		0.61021	1.05709	0.91887	0.59039
	0.07527	0.27638	0.17032			0.02777	0.22517	0.18581		0.43563	2.42315	0.37202	0.51116
	0.09545	0.27992	0.18329			0.03236	0.27608	0.21696		1.83554	1.36711	2.3154	0.91656
	0.11084	0.27177	0.18733			0.03715	0.31076	0.22828		1.91118	1.08097	2.77307	0.597
	0.12142	0.25194	0.18322			0.04338	0.32911	0.21875		3.13314	0.68955	2.05121	1.12461
	0.12721	0.22256	0.1724			0.05221	0.33148	0.18799		0.81902	0.25965	1.21379	0.73144
	0.12822	0.19214	0.15769			0.06332	0.31859	0.13601		0.66304	0.54773	0.52603	2.00457
	0.12449	0.16282	0.14478			0.07541	0.29203	0.06398		1.10899	1.26776	0.33544
	0.11609	0.13459	0.14253			0.08781	0.25524	0.03617		1.14022	2.12163	0.74417
	0.10317	0.10746	0.14959			0.1002	0.21866	0.10761		1.09483	2.80956	1.11887
	0.08655	0.08142	0.15631			0.11247	0.19788	0.16407		1.14148	2.26194	1.39151
	0.06857	0.05648	0.15707			0.12457	0.1898	0.20181		1.19127	0.73423	1.55402
	0.04955	0.03264	0.14939			0.13654	0.18649	0.22064		1.09176	0.11543	1.60438
	0.02941	0.00989	0.13272			0.14842	0.18172	0.22073		0.73823	0.4939	1.54201
	0.01008	0.01075	0.10883			0.16027	0.17203	0.20259		0.30623	1.67943	2.19108
	0.01973	0.02509	0.08553			0.17217	0.15672	0.1677		0.94506	1.638	0.46895
	0.0448	0.03214	0.08581			0.18421	0.13865	0.12125		1.06397	0.5401	0.46895
	0.07273	0.03189	0.1246			0.71802	0.12695	0.08843		0.92568	0.57364	0.5301
	0.10307	0.02434	0.17106			0.62786	0.13634	0.10103		1.31935	0.68464	0.61128
	0.13401	0.00949	0.20775			0.54417	0.16217	0.12955		1.62276	0.78529	0.87907
	0.1582	0.01267	0.23115			0.46666	0.18939	0.15203		1.21585	0.60958	0.636
	0.17381	0.04213	0.24029			0.39503	0.21121	0.1625		0.14554	0.39127	0.56774
	0.18092	0.07889	0.23503			0.3289	0.22498	0.15971		0.14554	0.48607	2.19493
	0.17972	0.1208	0.21571			0.26793	0.22974	0.14456		0.5028	0.54017	2.89334
	0.17058	0.15925	0.18357			0.21187	0.22537	0.12122		0.92633	0.23399	0.40427
	0.15422	0.19209	0.14242			0.16083	0.2124	0.10323			0.23399	0.62744
	0.13226	0.21931	0.10713			0.11616	0.19239	0.11642			0.92087	0.34936
	0.10877	0.22423	0.10029			0.08316	0.17012	0.15035			1.09281	0.73526
	0.0943	0.20327	0.11459			0.07525	0.15317	0.1812			0.8105	0.88548
	0.10386	0.1805	0.13353			0.09821	0.14103	0.20146			0.63323	0.32747
	0.12653	0.15853	0.14866			0.1384	0.13146	0.20899			0.42975	1.57118
	0.14582	0.1435	0.15714			0.18358	0.12285	0.2034			0.63086	1.26832
	0.15618	0.13541	0.15868			0.21703	0.11472	0.18544			1.24777	0.78487
	0.156	0.13311	0.1547			0.23331	0.1083	0.15782			0.99122	1.46544
	0.14539	0.13654	0.14879			0.23228	0.10688	0.12872			1.03139	0.55243
	0.12623	0.1469	0.14752			0.21532	0.11519	0.11919			1.20872	0.55243
	0.10469	0.16599	0.15219			0.18662	0.13511	0.13455			1.21427	1.30029
	0.09774	0.19529	0.15608			0.15794	0.15743	0.15328			1.23574	0.96639
	0.12412	0.23553	0.15455			0.1574	0.17508	0.16414			0.63447	0.91435
	0.16233	0.28256	0.14513			0.20725	0.18551	0.16379			0.51505	1.11753
	0.19247	0.31867	0.1266			0.2729	0.18757	0.15283			0.53682	0.2796
	0.20933	0.33865	0.09852			0.3281	0.18072	0.13625			0.48408	0.2796
	0.21126	0.34205	0.06186			0.366	0.16468	0.12771			0.13216	0.38554
	0.19764	0.3287	0.03032			0.38434	0.13928	0.14923			0.13216	0.61931
	0.16827	0.26585	0.06264			0.38216	0.10448	0.20472			0.50304	1.05688
	0.12342	0.24482	0.10912			0.35901	0.06336	0.261			0.91283	1.19517
	0.06531	0.21389	0.14546			0.31465	0.03083	0.30106			1.19308	1.26597
	0.03626	0.18701	0.1707			0.24893	0.03272	0.32132			1.07538	0.34188
	0.08755	0.1673	0.18601			0.16761	0.06134	0.32094			0.88721	1.09918
	0.13586	0.15413	0.19388			0.09406	0.09516	0.30032			0.62832	0.9663
	0.17155	0.14645	0.19862			0.03417	0.13276	0.26147			0.52736	0.58421
	0.19369	0.14301	0.20694			0.01281	0.17545	0.21049			0.5405	0.84874
	0.20211	0.14271	0.22724			0.04532	0.22469	0.16749			0.44765	1.39821
	0.1969	0.14493	0.26328			0.06454	0.28166	0.17823			1.00781	1.41416
	0.17838	0.14963	0.2994			0.07024	0.31527	0.23322			1.31926	0.83112
	0.14744	0.15645	0.1637			0.06248	0.3113	0.28797			0.92669	0.5283
	0.1071	0.16216	0.17263			0.04163	0.28976	0.32722			0.41758	0.5418
	0.07314	0.16564	0.18871			0.01526	0.25117	0.34634			0.64186	1.38721
	0.0758	0.16673	0.20269			0.02086	0.19738	0.34371			0.28779	1.66084
	0.10029	0.16549	0.20937			0.03398	0.13562	0.31878			0.28779	1.37185
	0.12504	0.16209	0.20717			0.03852	0.10181	0.27177			0.75935	0.91496
	0.14306	0.15692	0.19548			0.03341	0.13255	0.20425			0.25657	0.29661
	0.15229	0.15061	0.17437			0.01875	0.18059	0.12934			1.05824	0.70395
	0.15197	0.14417	0.14498			0.00945	0.22071	0.08978			1.18945	0.17031
	0.14183	0.13901	0.11131			0.04282	0.2468	0.10132			0.85102	0.17031
	0.12177	0.13534	0.08765			0.08769	0.11774	0.13052			1.16611	0.11475
	0.09199	0.11143	0.10239			0.13849	0.10822	0.15392			2.16278	0.11475
	0.05378	0.1357	0.14201			0.17823	0.09507	0.16495			2.19677	0.41455
	0.0253	0.16036	0.1807			0.20274	0.07959	0.16183			1.13218	0.67332
	0.06982	0.18561	0.21121			0.21215	0.06387	0.14451			0.93356	1.19478
	0.13932	0.21211	0.23152			0.20674	0.04768	0.11482			0.25148	0.25763
	0.22071	0.2391	0.24102			0.18709	0.03064	0.08328			0.25148	2.12276
	0.31287	0.26047	0.23966			0.15473	0.01462	0.07587			1.10852	2.46101
	0.41557	0.27412	0.22782			0.11463	0.01875	0.09567			1.138	0.67979
	0.52872	0.27977	0.29857			0.08733	0.04148	0.12704			0.30346	0.67979
	0.65229	0.2773	0.25178			0.11387	0.06932	0.16102			0.77457	1.02892
	0.78625	0.26672	0.18888			0.16444	0.10101	0.19473			0.2929	0.39582
	0.87679	0.68664	0.11247			0.20731	0.1344	0.22742			1.1969	0.91442
	0.87533	0.68924	0.05263			0.23616	0.22501	0.25907			2.59754	1.32606
	0.86672	0.6685	0.09361			0.24967	0.20564	0.29			0.5707	1.01591
	0.85111	0.6239	0.1551			0.24794	0.16805	0.29336			3.85802	1.5723
	0.82946	0.55539	0.20591			0.23216	0.11728	0.28884			2.85032	1.25655
	0.80539	0.46362	0.24281			0.20548	0.0818	0.27099			4.48345	0.76316
	0.78729	0.35863	0.26513			0.17597	0.12647	0.23913			0.69853	0.25017
	0.77642	0.275	0.27277			0.16289	0.19399	0.19288			0.69853	0.68959
	0.772	0.22314	1.64294			0.17666	0.24421	0.13215			1.18747	0.72601
	0.77324	0.20202	1.43059			0.20068	0.27159	0.05783			2.00231	0.28562
	0.77944	0.20392	1.23515			0.22222	0.27487	0.03573			1.44603	0.72636
	0.78995	0.2196	1.05653			0.23538	0.25372	0.10211			0.83003	0.69987
	0.8043	0.24504	0.89458			0.23753	0.20832	0.15003			0.29109	0.82145
	0.82214	0.28209	0.7491			0.2274	0.13995	0.17686			0.71778	1.15534
		0.33549	0.61978			0.20437	0.06104	0.18235			1.56753	0.84472
		0.40494	0.50625			0.16819	0.09524	0.16645			1.07462	0.37705
		0.47149	0.40796			0.12231	0.18702	0.12914			1.16923	0.62306
		0.52793	0.32426			0.08024	0.26189	0.0705			1.33812	1.05862
		0.57323	0.25458			0.04579	0.31542	0.01228			0.91709	1.20566
		0.60722	0.19891			0.02273	0.34686	0.10478			0.14597	0.71482
		0.63025	0.15914			0.02476	0.35599	0.18455			0.14597	0.30588
		0.64313	0.14066			0.04038	0.34271	0.24265			1.37337	0.60371
		0.64716	0.1497			0.05608	0.30699	0.27911			1.45513	0.82348
		0.64426	0.18558			0.07116	0.2488	0.29405			0.28504	0.67841
		0.63833	0.23752			0.08731	0.17378	0.28768			0.28504	0.41577
		0.63438	0.28117			0.10619	0.10438	0.26049			0.28897	0.64446
		0.63038	0.31022			0.12563	0.04629	0.21376			0.77061	0.79429
		0.62373	0.32429			0.14326	0.00546	0.15192			1.21522	0.9742
		0.61286	0.32326			0.15811	0.03741	0.10009			1.02227	0.46382
		0.5972	0.30712			0.16972	0.06206	0.10771			0.24655	0.80884
		0.57724	0.27603			0.17788	0.07576	0.14691			0.24655	0.61113
		0.55474	0.23037			0.18246	0.07858	0.18381			0.24319	1.04896
		0.533	0.17142			0.18342	0.07088	0.20891			0.24319	1.8227
		0.51827	0.10853			0.18077	0.05568	0.21955			1.00512
		0.51654	0.06865			0.17522	0.04153	0.21478			1.23388
		0.52449	0.05947			0.16942	0.02988	0.19417			0.85482
		0.53824	0.06298			0.16389	0.02028	0.15752			0.19909
		0.55555	0.06105			0.15874	0.01403	0.10868			0.64198
		0.57579	0.05058			0.1544	0.01644	0.06334			0.39192
		0.59981	0.04703			0.15168	0.02756	0.02568			0.94471
		0.62961	0.08032			0.15173	0.04358	0.00858			1.30017
		0.66798	0.1451			0.15591	0.06348	0.0302			0.69966
		0.71368	0.22647			0.16551	0.08579	0.04658			0.32135
		0.74972	0.29914			0.17913	0.10454	0.05634			0.18153
		0.76926	0.35617			0.18703	0.11775	0.05992			0.18153
		0.77061	0.39736			0.18531	0.12544	0.05957			0.66801
		0.75278	0.42291			0.17307	0.12798	0.06039			0.33516
		0.71518	0.43335			0.14984	0.12616	0.06264			0.79175
		0.65755	0.4296			0.11541	0.12144	0.0655			1.44916
		0.57995	0.41322			0.06993	0.11642	0.06853
		0.483	0.38704			0.01869	0.11527	0.07154
		0.37549	0.35786			0.06106	0.12199	0.07461
		0.28636	0.33503			0.13625	0.13197	0.078
		0.22045	0.3161			0.19939	0.13965	0.08213
		0.17517	0.2967			0.24478	0.14256	0.08751
		0.15077	0.27327			0.27229	0.13964	0.09466
		0.1543	0.24326			0.2819	0.13075	0.10404
		0.19383	0.20498			0.27359	0.11668	0.11598
		0.35517	0.15776			0.24739	0.09998	0.12972
		0.34715	0.1033			0.20336	0.08734	0.14122
		0.34224	0.05897			0.14174	0.09078	0.14905
		0.34117	0.06759			0.06852	0.11032	0.15294
		0.34489	0.10088			0.02184	0.13455	0.15275
		0.35438	0.12982			0.06535	0.15756	0.14839
		0.37055	0.14868			0.111	0.17702	0.13983
		0.39156	0.15615			0.14711	0.19198	0.12709
		0.40677	0.15197			0.17321	0.20205	0.11024
		0.41203	0.13638			0.18958	0.20712	0.08951
		0.40633	0.11048			0.19687	0.20725	0.0656
		0.38923	0.08069			0.19624	0.20259	0.04144
		0.36076	0.06486			0.19085	0.1928	0.03264
		0.32152	0.06994			0.18606	0.17764	0.05583
		0.27322	0.08835			0.1817	0.15725	0.08688
		0.22046	0.24819			0.17647	0.13226	0.11656
		0.17787	0.22209			0.16937	0.10462	0.14378
		0.16393	0.18928			0.15966	0.08036	0.16856
		0.16831	0.15493			0.14678	0.07544	0.19124
		0.17524	0.13234			0.13032	0.10288	0.21234
		0.17599	0.12111			0.10999	0.1497	0.23249
		0.16832	0.11787			0.0865	0.19196	0.25242
		0.15569	0.12257			0.06337	0.22152	0.26954
		0.14967	0.13896			0.0414	0.23721	0.27011
		0.16964	0.17149			0.02084	0.23905	0.25005
		0.22142	0.22223			0.00817	0.2279	0.20951
		0.27365	0.29109			0.0232	0.20597	0.15049
		0.31052	0.3715			0.04257	0.17858	0.08604
		0.32954	0.43926			0.06235	0.15862	0.09906
		0.33157	0.48765			0.08245	0.16685	0.21111
		0.32029	0.51627			0.1021	0.1962	0.35036
		0.30373	0.52494			0.11744	0.21247	0.46753
		0.29708	0.51357			0.12726	0.21715	0.55045
		0.3217	0.48212			0.13144	0.21004	0.59843
		0.38621	0.4306			0.12995	0.19108	0.61123
		0.45161	0.35906			0.1228	0.1631	0.58878
		1.0775	0.2735			0.11004	0.13711	0.53104
		1.07042	0.19725			0.09187	0.11674	0.43809
		1.03466	0.13585			0.06883	0.10341	0.31019
		0.98061	0.08915			0.04457	0.09847	0.1491
		0.93305	0.05841			0.0289	0.1021	0.06109
		0.89617	0.04906			0.02424	0.113	0.21651
		0.86835	0.06339			0.02463	0.12926	0.35016
		0.84811	0.09412			0.02356	0.14939	0.4525
		0.83422	0.13809			0.01987	0.1707	0.52285
		0.82592	0.19124			0.0197	0.18561	0.56107
		0.82293	0.23595			0.03312	0.19234	0.56712
		0.82558	0.26765			0.05815	0.19116	0.54101
		0.83453	0.28634			0.08904	0.18257	0.4828
		0.84783	0.29213			0.1136	0.16762	0.39943
		0.86128	0.28522			0.1285	0.14842	0.31811
		0.87167	0.26601			0.13438	0.12968	0.2457
			0.23533			0.13308	0.1209	0.18253
			0.19514			0.12839	0.1324	0.12954
			0.15406			0.12748	0.15473	0.08951
			0.132			0.14046	0.1755	0.06907
			0.13068			0.17463	0.18989	0.07297
			0.14134			0.22583	0.19626	0.09189
			0.15569			0.2713	0.1945	0.11578
			0.1697			0.30173	0.18573	0.13962
			0.18279			0.25706	0.17282	0.15574
			0.19664			0.25078	0.16169	0.16193
			0.21441			0.22772	0.16247	0.15799
			0.2379			0.18788	0.17725	0.14386
			0.2596			0.1356	0.19546	0.11953
			0.2746			0.08701	0.21014	0.08517
			0.28125			0.04648	0.21814	0.04201
			0.27877			0.01856	0.21834	0.02279
			0.26694			0.02593	0.21099	0.06271
			0.24607			0.04534	0.19774	0.09819
			0.21719			0.06141	0.1825	0.12488
			0.18304			0.07386	0.17244	0.1425
			0.1519			0.08433	0.16915	0.15115
			0.13532			0.09525	0.16622	0.15121
			0.13045			0.10653	0.15876	0.14341
			0.13001			0.11591	0.1439	0.12931
			0.12808			0.12218	0.12019	0.11343
			0.12112			0.12473	0.08758	0.10225
			0.10756			0.12328	0.05082	0.0947
			0.08767			0.16095	0.04821	0.08837
			0.06575			0.17838	0.1005	0.08178
			0.05828			0.18681	0.15114	0.07489
			0.07354			0.18655	0.18698	0.06981
			0.09516			0.17825	0.20684	0.07132
			0.11472			0.16324	0.21054	0.08455
			0.12964			0.14432	0.19834	0.11073
			0.13908			0.12771	0.17104	0.14806
			0.14274			0.12441	0.13124	0.19476
			0.14064			0.13425	0.09	0.24977
			0.13301			0.14523	0.0889	0.31254
			0.11907			0.15033	0.12618	0.37744
			0.09367			0.14641	0.15919	0.42255
			0.05556			0.13219	0.17678	0.44188
			0.01526			0.10751	0.17635	0.43517
			0.06712			0.07428	0.15712	0.40235
			0.1462			0.04647	0.11901	0.34351
			0.23976			0.06947	0.06359	0.25912
			0.34736			0.11365	0.03455	0.15155
			0.46892			0.15125	0.11524	0.05814
			0.5977			0.17859	0.19071	0.12061
			0.7067			0.19487	0.24585	0.20753
			0.78914			0.19983	0.28001	0.27621
			0.84503			0.19339	0.29305	0.32348
			0.87436			0.17557	0.28492	0.3487
			0.87718			0.14651	0.25563	0.35172
			0.85351			0.1092	0.20525	0.33257
			0.80345			0.07408	0.13406	0.2915
			0.72716			0.04382	0.0506	0.23396
			0.63091			0.02023	0.03822	0.17993
			0.53887			0.01764	0.09417	0.13587
			0.45687			0.03391	0.1375	0.10588
			0.38465			0.05116	0.16528	0.09629
			0.3219			0.06762	0.17733	0.10827
			0.26821			0.08393	0.17394	0.13444
			0.22322			0.10039	0.15597	0.16815
			0.18678			0.11385	0.12588	0.20663
			0.15933			0.12255	0.09536	0.24598
			0.14121			0.12634	0.08771	0.2726
			0.12859			0.12579	0.09843	0.28246
			0.11931			0.12223	0.11337	0.27526
			0.11231			0.1182	0.12519	0.25087
			0.10698			0.11782	0.13169	0.20936
			0.10335			0.1263	0.1333	0.15107
			0.10233			0.14511	0.13255	0.07838
			0.10561			0.16239	0.13444	0.04325
			0.11512			0.171	0.14359	0.13351
			0.13091			0.16893	0.15248	0.21405
			0.14674			0.15555	0.1558	0.26666
			0.15916			0.13129	0.15287	0.29079
			0.16728			0.09881	0.21352	0.28686
			0.17107			0.07039	0.27822	0.25626
			0.17109			0.08408	0.33671	0.20325
			0.16862			0.14234	0.37997	0.14519
			0.16584			0.20192	0.40639	0.14551
			0.16599			0.24902	0.41562	0.21208
			0.17206			0.28171	0.40797	0.28394
			0.18002			0.29961	0.38454	0.34285
			0.18526			0.30292	0.34774	0.3843
			0.18576			0.29229	0.30293	0.40678
			0.18099			0.26915	0.26299	0.40966
			0.17176			0.23671	0.24004	0.39264
			0.16057			0.20365	0.22905	0.35555
			0.15258			0.18132	0.22307	0.2983
			0.1559			0.1678	0.21814	0.22556
			0.17621			0.15834	0.21465	0.15619
			0.20225			0.14919	0.21769	0.09491
			0.22318			0.13874	0.23607	0.04172
			0.23477			0.12826	0.2781	0.00356
			0.23521			0.12315	0.34231	0.04044
			0.22378			0.1326	0.40193	0.06937
			0.20042			0.16124	0.44161	0.09022
			0.16595			0.19302	0.45707	0.10299
			0.12362			0.21487	0.44675	0.10769
			0.08866			0.2226	0.41043	0.1043
			0.08747			0.21463	0.34928	0.0941
			0.10784			0.19035	0.26781	0.08207
			0.12959			0.1497	0.18495	0.06945
			0.14474			0.09379	0.17308	0.05623
			0.15071			0.03798	0.2461	0.04242
			0.14668			0.08487	0.32611	0.02801
			0.13265			0.15237	0.38805	0.01307
			0.10957			0.20036	0.42589	0.00379
			0.08277			0.2268	0.43775	0.01933
			0.06302			0.23137	0.42313	0.03619
			0.05006			0.21414	0.38228	0.05374
			0.04014			0.17554	0.31662	0.07194
			0.03101			0.11752	0.23665	0.09079
			0.02743			0.05681	0.17304	0.11028
			0.04121			0.09628	0.13845	0.1294
			0.07094			0.17582	0.13424	0.14402
			0.11183			0.24087	0.14814	0.15314
			0.15866			0.28728	0.16582	0.15675
			0.19506			0.31435	0.17981	0.15488
			0.21613			0.322	0.18767	0.14754
			0.22154			0.31043	0.18982	0.13479
			0.2112			0.28025	0.18943	0.11671
			0.18517			0.23302	0.18836	0.09356
			0.14382			0.17749	0.18288	0.06608
			0.08878			0.13711	0.17013	0.03809
			0.04022			0.11946	0.14859	0.03433
			0.06388			0.12067	0.11775	0.07005
			0.1044			0.13024	0.07912	0.11907
			0.13454			0.13937	0.04631	0.17526
			0.15154			0.14329	0.07302	0.23369
			0.15499			0.13975	0.13932	0.27856
			0.14511			0.12772	0.20082	0.30581
			0.12289			0.10805	0.24804	0.31541
			0.09188			0.08554	0.28017	0.30736
			0.06792			0.0613	0.29726	0.28174
			0.09168			0.03532	0.29988	0.23876
			0.1564			0.00879	0.28916	0.17904
			0.21999			0.02408	0.26738	0.10549
			0.27			0.05594	0.23936	0.05196
			0.30508			0.09024	0.21605	0.10138
			0.32548			0.1268	0.20679	0.17035
			0.3323			0.16324	0.20485	0.2322
			0.32767			0.18995	0.20232	0.28407
			0.31547			0.20453	0.19387	0.32534
			0.30315			0.20699	0.17634	0.35578
			0.29683			0.19742	0.14792	0.37533
			0.29311			0.17602	0.10776	0.38398
			0.28799			0.14326	0.05676	0.38177
			0.27854			0.10081	0.0284	0.36876
			0.26274			0.05806	0.07119	0.34512
			0.23926			0.06426	0.10949	0.31246
			0.20726			0.1067	0.13536	0.27628
			0.16639			0.14075	0.14877	0.23778
			0.11991			0.15984	0.15096	0.1969
			0.08003			0.16294	0.14483	0.15367
			0.05035			0.15013	0.13666	0.10853
			0.0333			0.12269	0.13855	0.06367
			0.03178			0.08608	0.16163	0.03653
			0.04086			0.06874	0.19082	0.06792
			0.05535			0.11259	0.21139	0.12239
			0.07557			0.16669	0.2187	0.18336
			0.10335			0.20528	0.21137	0.24865
			0.13753			0.22495	0.18984	0.31776
			0.16707			0.225	0.15706	0.39057
			0.1872			0.24375	0.12366	0.46704
			0.19697			0.2488	0.12078	0.54716
			0.19602			0.23874	0.17132	0.63095
			0.18417			0.21321	0.23133	0.71843
			0.16136			0.17294	0.27573	0.80962
			0.12757			0.12178	0.29954
			0.08297			0.0823	0.30135
			0.02946			0.09537	0.28087
			0.0445			0.13324	0.23866
			0.11642			0.16919	0.17718
			0.17592			0.19625	0.10937
			0.21695			0.14551	0.10532
			0.23939			0.13883	0.1731
			0.24324			0.14219	0.23926
			0.22858			0.16584	0.28867
			0.19559				0.31837
			0.14871				0.32746
			0.10402				0.31559
			0.06566				0.28257
			0.03514				0.22831
			0.0223				0.15813
			0.03556				0.09342
			0.05441				0.03952
			0.0726				0.00413
			0.0902				0.03602
			0.10844				0.05753
			0.12804				0.06827
			0.14555				0.06825
			0.1585				0.05754
			0.166				0.03875
			0.16765				0.02177
			0.16326				0.01016
			0.1528				0.00869
			0.13638				0.01291
			0.11438				0.0156
			0.08798				0.01616
			0.06231				0.01633
			0.04948				0.0199
			0.05329				0.02832
			0.06589				0.03471
			0.07978				0.03582
			0.0919				0.03112
			0.10123				0.0205
			0.10751				0.00497
			0.1109				0.01987
			0.11183				0.04869
			0.11114				0.08378
			0.11014				0.12163
			0.11074				0.1486
			0.11532				0.16152
			0.12612				0.1611
			0.14454				0.14895
			0.17082				0.12915
			0.20451				0.11266
			0.24496				0.12193
			0.28929				0.17094
			0.3271				0.24507
			0.35533				0.30853
			0.37509				0.34942
			0.38903				0.36609
			0.40141				0.35807
			0.41811				0.32542
			0.44613				0.26887
			0.49218				0.19132
			0.55637				0.10964
			0.61703				0.11979
			0.66186				0.20463
			0.2688				0.27712
			0.37508				0.32442
			0.50066				0.34417
			0.60599				0.33567
			0.68071				0.29876
			0.7248				0.23372
			0.73869				0.1423
			0.72333				0.05408
			0.68053				0.09688
			0.61393				0.16535
			0.53135				0.21372
			0.45308				0.23857
			0.40365				0.23923
			0.37847				0.21549
			0.36585				0.16727
			0.35604				0.09462
			0.34399				0.01015
			0.33053				0.07723
			0.32336				0.14002
			0.33713				0.18577
			0.38627				0.21435
			0.45817				0.22575
			0.52913				0.22
			0.58811				0.19717
			0.63043				0.15746
			0.65412				0.10587
			0.65857				0.06077
			0.64411				0.02921
			0.61208				0.02278
			0.56879				0.03362
			0.5304				0.04167
			0.49956				0.04471
			0.47487				0.04678
			0.45481				0.05643
			0.43784				0.07834
			0.42261				0.10138
			0.40801				0.11927
			0.3933				0.13093
			0.37863				0.13639
			0.36575				0.13637
			0.49093				0.13239
			0.49648				0.12731
			0.46617				0.12598
			0.40146				0.13356
			0.31073				0.14522
			0.22957				0.15338
			0.26394				0.15443
			0.43348				0.14668
			0.6183				0.12933
			0.77695				0.10216
			0.90305				0.06598
			0.99506				0.03055
			1.05294				0.05481
							0.09805
							0.1305
							0.15008
							0.1564
							0.1494
							0.12921
							0.09631
							0.05351
							0.03608
							0.0763
							0.11735
							0.15121
							0.17778
							0.19822
							0.2145
							0.22943
							0.24668
							0.26824
							0.28575

## Sheet: SI Figure 2
Deconv(30 Iters)	Deconv(10 Iters)	F-VCD
13.954	5.18963	0.0768001
13.3464	4.41782	0.0767903
12.7922	4.4919	0.0777931
13.4873	4.34918	0.0768175
12.8627	4.42317	0.0777693
12.6985	4.30067	0.0767999
12.7165	4.42198	0.0777864
12.7407	4.39173	0.0767939
12.7457	4.41645	0.0767951
12.7986	4.45491	0.0777924
12.8818	4.45553	0.0767984
12.8013	4.50316	0.0767944
12.8332	4.3875	0.0777879
12.7245	4.44624	0.0767996
12.8	4.2853	0.0777864
12.8763	4.33765	0.0767984
12.801	5.06095	0.0768235
12.6418	4.39793	0.077759
12.7204	4.28326	0.0767982
12.8378	4.31825	0.0777884
		0.0767937
		0.0769334
		0.0767946
		0.0777917
		0.0767946
		0.0777922
		0.0777931
		0.0767918
		0.0768001
		0.0777926
		0.0776401
		0.0768268
		0.0777123
		0.0777898
		0.0767953
		0.0768216
		0.076767
		0.0778258
		0.0767651
		0.0767953
		0.077791
		0.0767949

## Sheet: SI Figure 7c
WF_RAW	WF(normalized)	FLFM_RAW	FLFM(normalized)
132.954	1	671.197	1
122.311	0.919947	661.658	0.985787
114.037	0.857722	656.672	0.978358
106.005	0.797308	653.543	0.973696
99.3903	0.747555	651.768	0.971052
94.0633	0.707488	650.494	0.969154
89.3007	0.671666	649.077	0.967044
84.966	0.639064	648.009	0.965452
86.0188	0.646982	647.052	0.964027
84.8086	0.63788	646.5	0.963203
78.8447	0.593023	645.281	0.961388
75.8369	0.5704	644.356	0.960009
73.352	0.55171	643.833	0.95923
71.2609	0.535982	642.415	0.957117
68.3338	0.513966	641.667	0.956003
65.6719	0.493945	640.779	0.954679
63.8617	0.480329	639.974	0.953481
61.8215	0.464985	638.951	0.951956
60.2334	0.45304	638.677	0.951548
58.3937	0.439202	637.886	0.95037
56.4873	0.424864	637.4	0.949646
54.79	0.412098	635.783	0.947236
53.2137	0.400242	635.491	0.946802
51.6802	0.388708	634.522	0.945359
50.0604	0.376525	633.853	0.944361
48.5504	0.365167	633.017	0.943116
47.0603	0.35396	632.383	0.942172
45.66	0.343427	631.967	0.941551
44.245	0.332785	630.94	0.940021
43.0194	0.323567	630.529	0.939409
41.7418	0.313957	629.543	0.93794
40.4854	0.304507	628.527	0.936427
39.1849	0.294725	627.983	0.935616
38.1307	0.286796	627.346	0.934667
37.1439	0.279375	626.469	0.933361
35.9526	0.270414	625.614	0.932086
34.8536	0.262148	624.99	0.931157
33.8488	0.254591	624.489	0.930409
32.8584	0.247142	623.583	0.92906
32.135	0.2417	622.874	0.928004
31.3395	0.235717	622.439	0.927357
30.2852	0.227787	621.697	0.92625
29.3144	0.220486	621.548	0.926029
28.3928	0.213554	620.686	0.924745
27.8113	0.20918	619.802	0.923427
26.9342	0.202583	618.902	0.922086
25.8026	0.194072	618.316	0.921213
25.1864	0.189437	617.98	0.920712
24.5678	0.184784	617.789	0.920428
23.908	0.179822	616.516	0.918531
23.1801	0.174347	616.047	0.917833
22.5435	0.169559	615.657	0.917251
21.7767	0.163792	615.526	0.917057
20.8421	0.156762	614.632	0.915725
20.1941	0.151888	613.694	0.914327
19.6605	0.147874	613.346	0.913808
19.1137	0.143762	612.852	0.913072
18.4175	0.138526	612.182	0.912074
17.7732	0.13368	611.782	0.911479
17.2902	0.130047	610.81	0.91003
16.721	0.125765	610.303	0.909275
16.2523	0.12224	609.904	0.90868
15.9711	0.120125	609.563	0.908172
15.5943	0.117291	609.146	0.907551
15.0087	0.112887	608.745	0.906953
14.514	0.109166	608.082	0.905966
14.0372	0.105579	607.619	0.905276
13.4822	0.101405	606.852	0.904133
13.079	0.098372	606.319	0.90334
12.7547	0.095933	605.62	0.902297
12.4328	0.093512	605.009	0.901387
12.1439	0.091339	604.361	0.900421
11.7817	0.088615	604.27	0.900286
11.6045	0.087282	603.637	0.899344
11.5826	0.087117	603.38	0.89896
10.8783	0.08182	603.001	0.898396
10.9056	0.082025	601.879	0.896723
10.4857	0.078867	601.689	0.896441
10.102	0.075981	601.266	0.895811
9.69649	0.072931	600.69	0.894953
9.41637	0.070824	600.218	0.89425
9.25838	0.069636	599.991	0.893911
8.79406	0.066144	599.053	0.892514
8.359	0.062871	598.274	0.891354
8.2404	0.061979	598.146	0.891162
7.97971	0.060019	598.191	0.891229
7.73432	0.058173	597.432	0.890098
7.5226	0.056581	597.046	0.889523
7.16117	0.053862	596.666	0.888957
7.02915	0.052869	596.239	0.888321
6.9066	0.051947	595.372	0.887029
6.60874	0.049707	595.155	0.886707
6.39694	0.048114	594.652	0.885957
6.23029	0.046861	594.269	0.885386
6.1334	0.046132	593.594	0.884381
5.86901	0.044143	593.181	0.883765
5.82702	0.043827	592.263	0.882397
5.62703	0.042323	591.857	0.881793
5.41416	0.040722	591.139	0.880722
5.33009	0.04009	590.736	0.880122
		590.378	0.87959
		589.753	0.878658
		589.97	0.87898
		589.328	0.878025
		588.781	0.87721
		588.424	0.876678
		587.914	0.875919
		587.375	0.875115
		587.104	0.874711
		586.573	0.873921
		586.329	0.873556
		585.701	0.872621
		585.213	0.871894
		584.856	0.871362
		584.286	0.870513
		583.789	0.869773
		583.515	0.869365
		583.129	0.868788
		582.728	0.868191
		582.161	0.867346
		581.757	0.866745
		581.391	0.8662
		580.853	0.865398
		580.326	0.864613
		579.978	0.864095
		579.474	0.863343
		579.124	0.862822
		578.715	0.862212
		578.658	0.862127
		578.127	0.861337
		577.67	0.860656
		577.016	0.859681
		576.732	0.859258
		575.945	0.858086
		575.571	0.857528
		575.125	0.856864
		574.882	0.856501
		574.736	0.856284
		574.143	0.855401
		573.458	0.854381
		573.063	0.853792
		573.106	0.853856
		572.236	0.852561
		572.318	0.852682
		571.957	0.852144
		571.631	0.851658
		571.32	0.851194
		570.606	0.850131
		569.832	0.848977
		569.727	0.848822
		569.569	0.848586
		569.001	0.84774
		568.764	0.847387
		568.466	0.846944
		567.763	0.845895
		567.214	0.845078
		566.85	0.844535
		566.13	0.843462
		565.812	0.84299
		565.713	0.842842
		564.994	0.84177
		565.285	0.842204
		564.177	0.840553
		563.833	0.840041
		563.821	0.840022
		563.232	0.839145
		563.051	0.838875
		562.726	0.838392
		562.106	0.837468
		562.1	0.837458
		561.585	0.836691
		560.945	0.835738
		560.852	0.8356
		560.449	0.834999
		559.904	0.834186
		559.707	0.833894
		559.213	0.833157
		558.837	0.832597
		558.524	0.832131
		558.28	0.831767
		557.394	0.830447
		557.175	0.830121
		556.859	0.82965
		556.601	0.829265
		556.166	0.828617
		555.985	0.828348
		555.728	0.827965
		555.505	0.827632
		554.941	0.826793
		554.589	0.826268
		554.59	0.826269
		554.075	0.825502
		553.571	0.824751
		553.283	0.824322
		552.955	0.823834
		552.855	0.823685
		552.408	0.823018
		552.008	0.822423
		551.779	0.822082
		551.624	0.82185
		551.349	0.821441
		550.268	0.81983
		550.526	0.820215
		549.887	0.819263
		549.294	0.818379
		548.895	0.817784
		548.519	0.817225
		548.344	0.816964
		548.031	0.816498
		547.769	0.816107
		547.23	0.815305
		547.23	0.815304
		546.264	0.813865
		546.122	0.813654
		545.649	0.812949
		545.478	0.812693
		545.188	0.812261
		544.67	0.81149
		544.639	0.811444
		544.634	0.811437
		544.104	0.810646
		543.759	0.810133
		543.482	0.80972
		542.75	0.808629
		542.477	0.808223
		541.934	0.807414
		541.812	0.807232
		541.506	0.806776
		541.325	0.806506
		541.159	0.806259
		540.601	0.805428
		540.265	0.804927
		540.259	0.804918
		539.966	0.804481
		539.382	0.803612
		538.685	0.802573
		538.727	0.802635
		538.421	0.80218
		537.626	0.800995
		537.54	0.800867
		537.416	0.800683
		536.55	0.799393
		536.317	0.799046
		536.136	0.798775
		535.818	0.798301
		535.542	0.79789
		535.386	0.797658
		534.861	0.796875
		534.625	0.796525
		534.509	0.796351
		534.153	0.795821
		533.673	0.795106
		533.453	0.794778
		533.125	0.79429
		532.887	0.793934
		532.853	0.793884
		531.756	0.792249
		531.259	0.791509
		530.586	0.790506
		530.432	0.790277
		529.778	0.789302
		529.43	0.788785
		529.189	0.788425
		528.957	0.78808
		528.404	0.787256
		528.041	0.786715
		528.051	0.786729
		527.657	0.786143
		527.631	0.786104
		527.683	0.786181
		527.032	0.785212
		527.351	0.785687
		527.346	0.78568
		527.262	0.785554
		527.565	0.786006
		527.414	0.78578
		527.242	0.785524
		526.507	0.78443
		525.828	0.783419
		524.782	0.781859
		524.256	0.781075
		524.023	0.780728
		523.829	0.780439
		523.213	0.779522
		523.083	0.779329
		523.42	0.77983
		522.593	0.778598
		521.977	0.77768
		521.641	0.777179
		521.264	0.776618
		520.807	0.775937
		520.728	0.77582
		519.986	0.774714
		519.742	0.77435
		519.12	0.773423
		518.979	0.773214
		519.104	0.7734
		518.739	0.772857
		518.47	0.772456
		517.908	0.771617
		517.463	0.770955
		517.723	0.771342
		516.996	0.770259
		516.415	0.769393
		516.517	0.769546
		516.316	0.769246
		515.919	0.768654
		515.481	0.768002
		515.528	0.768072
		514.697	0.766835
		514.79	0.766973
		514.546	0.766609
		513.959	0.765734
		513.726	0.765387
		513.574	0.765161
		513.25	0.764678
		512.925	0.764193
		513.057	0.76439
		511.923	0.762701
		511.63	0.762264
		512.087	0.762946
		511.471	0.762027
		511.546	0.76214
		510.921	0.761209
		510.702	0.760882
		510.107	0.759996
		510.086	0.759964
		509.509	0.759104
		509.675	0.759351
		509.189	0.758628
		508.965	0.758294
		508.72	0.757929
		508.279	0.757272
		507.91	0.756722
		507.816	0.756582
		507.535	0.756164
		506.832	0.755116
		506.312	0.754341
		506.394	0.754464
		506.157	0.75411
		505.803	0.753584
		505.373	0.752942
		505.518	0.753158
		505.333	0.752882
		505.391	0.752969
		504.92	0.752268
		504.598	0.751788
		504.189	0.751178
		503.874	0.750709
		503.424	0.750039
		503.13	0.749601
		503.108	0.749568
		502.536	0.748715
		502.268	0.748316
		502.031	0.747964
		501.332	0.746921
		501.37	0.746979
		501.327	0.746914
		500.946	0.746347
		500.608	0.745843
		500.64	0.745892
		500.327	0.745424
		500.105	0.745093
		500.067	0.745038
		499.836	0.744693
		499.699	0.744489
		499.046	0.743515
		498.969	0.743401
		498.697	0.742995
		497.907	0.741819
		498.07	0.742062
		497.666	0.74146
		497.686	0.741489
		497.284	0.740891
		497.033	0.740517
		496.509	0.739736
		496.15	0.739201
		496.049	0.73905
		495.495	0.738226
		495.438	0.73814
		495.525	0.73827
		494.595	0.736885
		494.413	0.736613
		494.248	0.736367
		493.781	0.735671
		493.749	0.735624
		493.236	0.73486
		492.803	0.734214
		492.546	0.733833
		492.283	0.73344
		492.141	0.733229
		491.909	0.732883
		491.311	0.731992
		491.051	0.731605
		490.7	0.731082
		490.255	0.730418
		490.357	0.73057
		489.96	0.729978
		489.716	0.729616
		489.406	0.729153
		488.941	0.72846
		488.652	0.72803
		488.473	0.727764
		488.421	0.727686
		488.303	0.727511
		488.214	0.727377
		487.519	0.726342
		487.438	0.726222
		487.307	0.726026
		487.169	0.725821
		486.63	0.725017
		486.087	0.724209
		486.196	0.724372
		485.751	0.723708
		485.532	0.723382
		485.543	0.723398
		485.049	0.722662
		484.982	0.722562
		484.635	0.722045
		484.277	0.721512
		484.192	0.721385
		483.816	0.720825
		483.533	0.720403
		483.409	0.720219
		482.858	0.719399
		482.73	0.719208
		482.598	0.71901
		482.1	0.718269
		482.201	0.718419
		481.573	0.717483
		481.145	0.716846
		481.094	0.71677
		481.006	0.716639
		480.485	0.715863
		480.336	0.71564
		480.413	0.715754
		480.203	0.715442
		479.706	0.714702
		479.438	0.714302
		479.194	0.713938
		478.822	0.713385
		478.452	0.712833
		478.038	0.712217
		478	0.712159
		477.829	0.711906
		477.297	0.711112
		476.867	0.710472
		476.995	0.710662
		476.452	0.709854
		476.144	0.709395
		475.718	0.708761
		475.669	0.708687
		475.483	0.70841
		475.134	0.70789
		474.776	0.707356
		474.497	0.706942
		474.695	0.707236
		474.366	0.706746
		473.824	0.705939
		473.941	0.706113
		473.265	0.705106
		473.203	0.705013
		472.623	0.704148
		472.812	0.70443
		472.485	0.703944
		472.103	0.703374
		472.058	0.703306
		471.753	0.702852
		471.614	0.702646
		471.594	0.702616
		471.119	0.701908
		470.764	0.70138
		470.536	0.70104
		469.808	0.699955
		469.616	0.699669
		469.425	0.699385
		469.212	0.699067
		469.32	0.699227
		468.516	0.698029
		468.45	0.697931
		468.401	0.697859
		468.264	0.697654
		467.756	0.696898
		467.678	0.696781
		467.497	0.696512
		467.175	0.696033
		467.085	0.695898
		466.77	0.695429
		466.209	0.694594
		466.08	0.694401
		465.585	0.693664
		465.645	0.693752
		465.222	0.693122
		464.353	0.691828
		464.485	0.692025
		464.358	0.691836
		464.499	0.692045
		463.965	0.691249
		463.735	0.690906
		463.837	0.69106
		463.124	0.689996
		462.696	0.68936
		462.685	0.689343
		462.422	0.688951
		462.278	0.688736
		461.575	0.687689
		461.523	0.687612
		461.505	0.687584
		460.85	0.686609
		460.825	0.686572
		460.389	0.685922
		460.246	0.685708
		459.866	0.685142
		459.697	0.68489
		459.611	0.684763
		459.043	0.683916
		458.796	0.683548
		458.753	0.683484
		458.642	0.683319
		458.719	0.683433
		458.413	0.682978
		458.149	0.682585
		457.786	0.682044
		457.221	0.681202
		456.894	0.680714
		456.925	0.680761
		456.62	0.680306
		456.238	0.679737
		456.138	0.679588
		455.979	0.679351
		455.629	0.67883
		455.692	0.678924
		454.969	0.677847
		454.744	0.677511
		454.903	0.677748
		454.243	0.676766
		454.199	0.676699
		453.59	0.675792
		453.349	0.675432
		453.027	0.674953
		453.171	0.675169
		452.434	0.67407
		452.42	0.674049
		452.23	0.673765
		452.078	0.673539
		451.841	0.673186
		451.493	0.672668
		451.494	0.672669
		451.19	0.672217
		451.219	0.67226
		450.536	0.671242
		450.358	0.670977
		450.106	0.670601
		449.753	0.670076
		449.726	0.670034
		449.431	0.669595
		449.235	0.669304
		449.121	0.669134
		448.777	0.668622
		448.137	0.667668
		448.083	0.667588
		447.822	0.667199
		447.499	0.666717
		447.377	0.666536
		447.135	0.666174
		446.567	0.665329
		446.277	0.664897
		446.384	0.665056
		446.566	0.665327
		445.913	0.664355
		445.315	0.663464
		445.431	0.663636
		445.05	0.663068
		444.682	0.66252
		444.768	0.662648
		444.289	0.661934
		444.152	0.66173
		443.79	0.661191
		443.4	0.660611
		443.201	0.660314
		443.051	0.66009
		443.036	0.660067
		442.718	0.659595
		442.321	0.659003
		442.387	0.6591
		441.92	0.658405
		441.818	0.658254
		441.877	0.658341
		441.036	0.657088
		441.351	0.657557
		440.575	0.656401
		440.422	0.656173
		440.147	0.655763
		440.079	0.655662
		439.953	0.655475
		439.771	0.655204
		439.443	0.654715
		439.429	0.654694
		438.866	0.653856
		438.775	0.65372
		438.551	0.653386
		438.241	0.652924
		438.209	0.652876
		437.894	0.652408
		437.619	0.651997
		437.623	0.652003
		437.734	0.652169
		437.194	0.651364
		436.894	0.650917
		436.685	0.650606
		436.822	0.65081
		436.413	0.6502
		436.384	0.650158
		435.881	0.649407
		435.945	0.649504
		435.612	0.649008
		435.947	0.649506
		435.834	0.649338
		436.179	0.649853
		436.19	0.649869
		436.065	0.649681
		436.069	0.649689
		435.752	0.649215
		435.547	0.648911
		435.126	0.648284
		434.681	0.647621
		434.288	0.647035
		433.839	0.646365
		433.644	0.646076
		433.238	0.64547
		433.124	0.6453
		432.921	0.644998
		432.779	0.644786
		432.639	0.644577
		432.216	0.643947
		432.045	0.643692
		432.079	0.643744
		431.894	0.643468
		431.693	0.643169
		431.622	0.643062
		431.606	0.643038
		431.419	0.64276
		431.018	0.642163
		430.851	0.641914
		430.625	0.641577
		430.179	0.640913
		430.278	0.64106
		429.634	0.6401
		429.718	0.640226
		429.466	0.63985
		429.244	0.63952
		428.621	0.638591
		428.197	0.637959
		427.868	0.63747
		427.037	0.636232
		426.731	0.635776
		426.478	0.635398
		426.434	0.635333
		426.048	0.634757
		425.792	0.634376
		425.49	0.633926
		425.243	0.633559
		425.136	0.6334
		424.947	0.633117
		424.592	0.632589
		424.479	0.63242
		424.407	0.632313
		424.016	0.63173
		423.745	0.631327
		423.499	0.63096
		423.456	0.630896
		423.363	0.630758
		422.808	0.629931
		422.438	0.629379
		422.434	0.629373
		422.253	0.629104
		421.741	0.628342
		421.702	0.628283
		421.316	0.627708
		421.074	0.627347
		421.197	0.627531
		420.716	0.626814
		420.429	0.626387
		420.441	0.626404
		420.381	0.626314
		420.033	0.625796
		420.227	0.626085
		419.958	0.625685
		419.897	0.625593
		419.399	0.624851
		419.743	0.625365
		419.465	0.624951
		419.325	0.624741
		418.697	0.623806
		418.425	0.6234
		418.043	0.622832
		418	0.622768
		417.735	0.622373
		417.603	0.622176
		417.284	0.621701
		416.729	0.620875
		416.643	0.620745
		416.61	0.620696
		416.049	0.619861
		415.731	0.619386
		415.566	0.619141
		415.426	0.618932
		415.596	0.619187
		415.399	0.618893
		415.226	0.618635
		415	0.618297
		414.859	0.618088
		414.558	0.617639
		413.932	0.616707
		414.137	0.617012
		413.473	0.616023
		413.688	0.616343
		413.275	0.615728
		413.211	0.615632
		413.049	0.615391
		413.036	0.615372
		412.727	0.614912
		412.494	0.614564
		412.165	0.614074
		411.833	0.61358
		411.564	0.613178
		411.207	0.612647
		411.107	0.612498
		410.896	0.612184
		410.747	0.611962
		409.959	0.610787
		410.309	0.611308
		410.064	0.610944
		409.814	0.610571
		409.538	0.610161
		409.377	0.60992
		408.862	0.609154
		408.771	0.609017
		408.541	0.608675
		408.622	0.608796
		408.209	0.60818
		407.847	0.60764
		407.6	0.607273
		407.355	0.606907
		407.581	0.607244
		407.515	0.607147
		406.889	0.606213
		406.963	0.606324
		406.571	0.605739
		406.028	0.60493
		406.098	0.605035
		406.046	0.604957
		405.506	0.604154
		405.12	0.603578
		405.436	0.604049
		405.423	0.604029
		404.977	0.603365
		404.53	0.602699
		404.388	0.602487
		404.296	0.60235
		404.172	0.602166
		403.512	0.601182
		403.856	0.601695
		403.643	0.601378
		403.042	0.600483
		403.228	0.600759
		403.149	0.600642
		402.868	0.600223
		403.078	0.600536
		402.544	0.59974
		402.212	0.599245
		402.007	0.59894
		401.745	0.598549
		401.552	0.598262
		401.362	0.597979
		400.907	0.597301
		400.763	0.597087
		400.615	0.596866
		400.276	0.596361
		400.441	0.596607
		400.114	0.59612
		399.807	0.595663
		399.75	0.595577
		399.447	0.595126
		399.099	0.594608
		399.402	0.595058
		398.992	0.594448
		398.803	0.594166
		398.384	0.593542
		398.258	0.593355
		397.829	0.592716
		397.706	0.592532
		397.88	0.592791
		397.348	0.591999
		396.741	0.591095
		396.908	0.591343
		396.946	0.5914
		396.301	0.590439
		396.604	0.59089
		395.972	0.589948
		396.293	0.590426
		395.954	0.589921
		395.419	0.589125
		395.347	0.589017
		395.091	0.588636
		395.157	0.588734
		394.968	0.588452
		394.995	0.588493
		394.601	0.587906
		394.349	0.587531
		394.074	0.58712
		393.734	0.586614
		393.626	0.586453
		393.45	0.586191
		393.202	0.585822
		392.997	0.585515
		392.851	0.585299
		392.892	0.58536
		392.815	0.585245
		392.554	0.584857
		392.159	0.584267
		392.176	0.584292
		392.27	0.584433
		391.971	0.583987
		391.276	0.582952
		391.499	0.583285
		391.014	0.582561
		390.611	0.581961
		390.314	0.581518
		390.067	0.581152
		389.994	0.581042
		389.854	0.580833
		389.774	0.580715
		389.545	0.580373
		389.292	0.579996
		388.849	0.579336
		389.003	0.579566
		388.595	0.578958
		388.472	0.578774
		388.064	0.578167
		388.075	0.578182
		388.03	0.578116
		387.669	0.577577
		387.084	0.576706
		387.251	0.576956
		386.905	0.576439
		386.932	0.57648
		386.803	0.576289
		386.376	0.575652
		386.31	0.575554
		386.098	0.575237
		385.511	0.574362
		385.66	0.574585
		385.004	0.573607
		385.047	0.573671
		385.087	0.573732
		384.816	0.573328
		384.63	0.573051
		384.421	0.572738
		384.317	0.572585
		384.066	0.572211
		383.606	0.571525
		384.029	0.572154
		383.644	0.571581
		383.389	0.571201
		382.963	0.570567
		382.752	0.570252
		382.267	0.56953
		381.875	0.568945
		382.145	0.569349
		381.907	0.568994
		382.161	0.569372
		381.316	0.568113
		381.37	0.568193
		381.019	0.56767
		380.928	0.567535
		380.725	0.567233
		380.381	0.56672
		380.65	0.567121
		380.158	0.566388
		380.021	0.566183
		379.587	0.565537
		379.372	0.565217
		379.469	0.56536
		378.838	0.564421
		378.627	0.564106
		378.826	0.564403
		378.739	0.564274
		378.555	0.564
		378.304	0.563625
		378.157	0.563407
		378.007	0.563183
		377.625	0.562614
		377.411	0.562295
		377.346	0.562198
		376.92	0.561564
		376.711	0.561252
		376.699	0.561234
		376.544	0.561003
		376.208	0.560503
		376.194	0.560482
		375.54	0.559508
		375.86	0.559985
		375.421	0.55933
		375.375	0.559262
		375.241	0.559063
		375.102	0.558855
		374.951	0.55863
		374.784	0.558381
		374.451	0.557885
		374.259	0.557598
		373.987	0.557194
		373.584	0.556594
		373.692	0.556754
		373.364	0.556265
		373.449	0.556392
		373.041	0.555784
		372.834	0.555476
		372.536	0.555032
		372.892	0.555562
		372.229	0.554575
		372.242	0.554594
		372.018	0.55426
		371.915	0.554107
		371.871	0.554041
		371.444	0.553405
		371.075	0.552855
		371.145	0.552959
		370.846	0.552514
		370.627	0.552188
		370.411	0.551866
		370.508	0.55201
		370.277	0.551667
		369.946	0.551173
		369.632	0.550706
		369.318	0.550238
		369.203	0.550067
		368.868	0.549567
		369.209	0.550074
		368.648	0.54924
		368.297	0.548716
		368.38	0.548839
		368.153	0.548502
		368.037	0.548329
		367.443	0.547444
		367.556	0.547613
		367.467	0.547479
		367.066	0.546882
		367.082	0.546907
		366.94	0.546695
		366.839	0.546543
		366.473	0.545998
		366.372	0.545848
		366.341	0.545803
		366.487	0.54602
		365.987	0.545275
		365.843	0.54506
		365.715	0.544869
		365.285	0.544229
		365.336	0.544304
		364.833	0.543556
		364.619	0.543236
		364.77	0.543461
		364.632	0.543256
		364.433	0.54296
		364.154	0.542544
		363.937	0.54222
		363.949	0.542238
		363.586	0.541697
		363.539	0.541627
		363.335	0.541324
		363.21	0.541138
		363.093	0.540962
		362.945	0.540743
		362.719	0.540406
		362.936	0.54073
		362.904	0.540682
		362.347	0.539851
		362.372	0.539888
		362.29	0.539767
		362.127	0.539523
		361.687	0.538868
		361.421	0.538471
		361.629	0.538782
		361.574	0.5387
		361.308	0.538304
		361.215	0.538165
		360.942	0.537759
		360.708	0.537409
		360.6	0.537249
		360.598	0.537246
		360.522	0.537132
		360.326	0.53684
		359.767	0.536007
		359.819	0.536085
		359.636	0.535813
		359.494	0.535601
		359.366	0.53541
		358.875	0.534679
		358.758	0.534505
		358.481	0.534092
		358.461	0.534062
		358.366	0.533921
		358.18	0.533643
		358.13	0.533569
		357.753	0.533007
		357.403	0.532485
		357.527	0.532671
		357.352	0.53241
		356.969	0.531838
		357.041	0.531946
		356.913	0.531755
		356.703	0.531442
		356.764	0.531533
		356.366	0.530941
		356.38	0.530961
		356.04	0.530455
		356.15	0.530619
		355.843	0.530161
		355.561	0.529741
		355.328	0.529395
		355.213	0.529223
		355.038	0.528962
		354.812	0.528625
		354.726	0.528498
		354.673	0.528419
		354.351	0.527938
		353.91	0.527281
		353.917	0.527292
		353.727	0.527009
		353.391	0.526508
		353.454	0.526601
		352.849	0.525701
		353.055	0.526008
		352.904	0.525782
		352.682	0.525452
		352.459	0.525119
		352.532	0.525228
		352.389	0.525015
		352.197	0.524729
		351.953	0.524365
		351.916	0.52431
		351.673	0.523948
		351.47	0.523647
		351.142	0.523158
		350.989	0.522929
		350.944	0.522862
		350.87	0.522752
		350.587	0.522331
		350.423	0.522086
		350.515	0.522223
		350.057	0.521541
		350.005	0.521463
		349.664	0.520956
		349.597	0.520856
		349.375	0.520524
		349.22	0.520294
		349.084	0.520091
		348.931	0.519863
		348.586	0.51935
		348.696	0.519513
		348.5	0.519221
		348.329	0.518967
		348.228	0.518817
		348.428	0.519113
		348.09	0.51861
		347.612	0.517898
		347.78	0.518149
		347.396	0.517577
		347.372	0.51754
		347.082	0.517109
		347.014	0.517007
		346.991	0.516972
		346.539	0.5163
		346.513	0.51626
		346.19	0.515779
		346.106	0.515655
		346.098	0.515643
		345.821	0.51523
		345.658	0.514986
		345.529	0.514795
		345.207	0.514315
		345.393	0.514593
		345.102	0.514158
		344.827	0.513748
		344.872	0.513816
		344.419	0.513141
		344.294	0.512955
		344.087	0.512647
		344.041	0.512578
		343.628	0.511963
		343.354	0.511554
		343.39	0.511608
		343.276	0.511438
		343.163	0.51127
		342.959	0.510966
		342.816	0.510753
		342.412	0.51015
		342.521	0.510313
		342.091	0.509673
		341.767	0.50919
		341.883	0.509362
		341.448	0.508714
		341.384	0.508619
		341.406	0.508652
		340.985	0.508025
		340.764	0.507696
		340.435	0.507206
		340.548	0.507374
		340.359	0.507093
		340.404	0.507159
		340.271	0.506961
		339.812	0.506277
		339.503	0.505817
		339.364	0.505609
		339.082	0.505189
		339.257	0.50545
		339.491	0.505799
		339.136	0.50527
		338.98	0.505037
		338.967	0.505019
		338.521	0.504354
		338.254	0.503955
		338.077	0.503693
		338.061	0.503669
		337.868	0.503381
		337.521	0.502864
		337.352	0.502613
		337.055	0.50217
		336.974	0.50205
		336.614	0.501513
		336.565	0.501439
		336.597	0.501488
		336.435	0.501246
		336.097	0.500742
		336.097	0.500742
		336.039	0.500656
		335.933	0.500497
		335.997	0.500593
		335.47	0.499809
		335.498	0.499849
		335.456	0.499787
		334.887	0.49894
		334.89	0.498944
		334.751	0.498737
		334.364	0.49816
		334.494	0.498354
		334.197	0.497912
		334.276	0.49803
		334.038	0.497675
		333.834	0.497371
		333.587	0.497003
		333.414	0.496744
		333.172	0.496385
		333.124	0.496313
		332.929	0.496022
		332.587	0.495513
		332.798	0.495827
		332.401	0.495236
		332.259	0.495023
		332.219	0.494964
		331.928	0.494531
		331.94	0.494549
		331.715	0.494214
		331.61	0.494057
		331.323	0.49363
		331.333	0.493644
		331.063	0.493242
		330.848	0.492921
		330.802	0.492854
		330.873	0.492959
		330.589	0.492535
		330.186	0.491935
		330.343	0.492169
		330.075	0.491771
		329.931	0.491556
		329.71	0.491227
		329.628	0.491105
		329.451	0.490841
		329.13	0.490362
		329.321	0.490646
		328.86	0.48996
		329.052	0.490246
		329.029	0.490211
		329.17	0.490422
		329.11	0.490333
		328.636	0.489627
		328.53	0.489468
		328.205	0.488984
		327.914	0.48855
		327.517	0.487959
		327.508	0.487945
		327.428	0.487827
		327.241	0.487548
		326.738	0.486798
		326.416	0.486318
		326.28	0.486117
		326.014	0.485719
		326.234	0.486048
		325.769	0.485356
		325.568	0.485056
		325.325	0.484693
		324.881	0.484033
		324.901	0.484062
		325.003	0.484214
		324.652	0.483691
		324.734	0.483813
		324.777	0.483877
		324.387	0.483296
		324.325	0.483204
		323.998	0.482716
		323.879	0.48254
		323.771	0.482378
		323.528	0.482016
		323.672	0.482231
		323.509	0.481988
		323.311	0.481693
		323.108	0.48139
		322.916	0.481104
		322.953	0.481159
		322.714	0.480803
		322.648	0.480706
		322.748	0.480854
		322.359	0.480275
		322.121	0.479919
		322.063	0.479833
		321.726	0.479331
		321.755	0.479374
		321.856	0.479524
		321.505	0.479002
		321.439	0.478903
		321.155	0.47848
		321.365	0.478793
		321.114	0.47842
		321.043	0.478314
		321.085	0.478376
		320.943	0.478165
		321.205	0.478555
		320.823	0.477986
		320.361	0.477298
		320.222	0.47709
		320.279	0.477176
		319.884	0.476587
		319.895	0.476604
		319.785	0.476439
		319.555	0.476097
		319.58	0.476134
		319.112	0.475437
		319.116	0.475443
		319.042	0.475333
		318.708	0.474835
		318.851	0.475047
		318.942	0.475184
		318.467	0.474476
		318.606	0.474683
		318.485	0.474503
		318.01	0.473795
		318.028	0.473822
		317.663	0.473278
		317.42	0.472916
		317.322	0.47277
		317.125	0.472477
		317.004	0.472296
		316.691	0.471829
		316.26	0.471187
		316.383	0.47137
		316.497	0.471541
		316.193	0.471087
		316.035	0.470852
		315.934	0.470702
		315.469	0.470009
		315.526	0.470094
		315.293	0.469747
		314.977	0.469276
		315.077	0.469425
		314.751	0.46894
		314.675	0.468826
		314.63	0.468759
		314.315	0.46829
		313.985	0.467798
		314.248	0.46819
		313.469	0.467029
		313.47	0.467031
		313.451	0.467002
		313.241	0.466689
		312.948	0.466253
		312.914	0.466203
		312.664	0.46583
		312.561	0.465677
		312.629	0.465778
		312.282	0.465261
		312.137	0.465046
		312.085	0.464968
		311.789	0.464527
		311.711	0.46441
		311.452	0.464024
		311.393	0.463937
		311.653	0.464324
		311.307	0.463809
		310.966	0.463299
		311.089	0.463483
		310.725	0.462941
		310.83	0.463098
		310.572	0.462713
		310.606	0.462764
		310.332	0.462355
		310.285	0.462285
		310.25	0.462233
		310.076	0.461974
		310.103	0.462015
		309.689	0.461398
		309.627	0.461305
		309.308	0.46083
		309.164	0.460615
		309.216	0.460692
		308.893	0.460212
		308.857	0.460159
		308.379	0.459446
		308.445	0.459545
		308.32	0.459359
		308.05	0.458956
		307.876	0.458696
		307.536	0.45819
		307.62	0.458315
		307.404	0.457994
		307.316	0.457862
		307.446	0.458056
		307.096	0.457534
		306.84	0.457153
		306.728	0.456986
		306.495	0.456639
		306.284	0.456325
		305.861	0.455694
		305.839	0.455662
		305.841	0.455665
		305.667	0.455405
		305.535	0.455209
		305.32	0.454889
		305.413	0.455027
		305.459	0.455096
		305.563	0.455251
		305.662	0.455399
		305.45	0.455082
		305.236	0.454763
		305.053	0.45449
		304.721	0.453996
		304.478	0.453635
		304.295	0.453361
		303.745	0.452541
		303.761	0.452566
		303.382	0.452001
		303.29	0.451864
		302.981	0.451403
		302.85	0.451208
		303.043	0.451496
		302.743	0.451049
		302.868	0.451236
		302.249	0.450313
		302.425	0.450575
		302.221	0.450271
		302.034	0.449992
		301.707	0.449505
		301.882	0.449766
		301.414	0.44907
		301.476	0.449161
		301.337	0.448955
		300.987	0.448433
		301.014	0.448474
		300.762	0.448098
		300.926	0.448342
		300.686	0.447985
		300.519	0.447736
		300.222	0.447293
		300.175	0.447223
		300.291	0.447396
		300.338	0.447465
		300.003	0.446967
		299.797	0.44666
		299.629	0.44641
		299.409	0.446081
		299.144	0.445686
		298.948	0.445395
		298.88	0.445293
		298.611	0.444894
		298.558	0.444815
		298.793	0.445164
		298.362	0.444522
		298.387	0.44456
		298.107	0.444142
		298.028	0.444024
		297.753	0.443614
		297.565	0.443334
		297.379	0.443058
		297.198	0.442787
		297.297	0.442936
		297.21	0.442806
		297.238	0.442848
		297.111	0.442658
		296.876	0.442307
		296.695	0.442038
		296.31	0.441465
		296.388	0.441581
		296.209	0.441314
		296.095	0.441144
		295.935	0.440906
		295.928	0.440895
		295.61	0.440422
		295.298	0.439957
		295.304	0.439966
		295.012	0.43953
		294.911	0.439381
		294.877	0.439329
		294.52	0.438797
		294.664	0.439013
		294.431	0.438665
		294.151	0.438247
		294.275	0.438432
		294.241	0.438383
		293.939	0.437932
		293.862	0.437817
		293.871	0.437831
		293.598	0.437424
		293.422	0.437161
		293.547	0.437349
		293.566	0.437377
		293.182	0.436804
		293.147	0.436752
		293.086	0.436661
		292.888	0.436366
		292.622	0.435969
		292.654	0.436018
		292.459	0.435727
		292.26	0.435431
		292.422	0.435672
		291.988	0.435025
		291.7	0.434597
		291.847	0.434816
		291.265	0.433948
		291.343	0.434064
		291.211	0.433867
		290.987	0.433534
		290.772	0.433213
		290.893	0.433394
		290.685	0.433084
		290.577	0.432923
		290.41	0.432674
		290.411	0.432676
		290.341	0.432572
		289.985	0.432041
		290.082	0.432186
		289.854	0.431846
		289.732	0.431664
		289.334	0.431071
		289.15	0.430797
		289.361	0.431111
		288.96	0.430514
		288.983	0.430548
		288.693	0.430117
		288.506	0.429837
		288.661	0.430068
		288.513	0.429848
		288.428	0.429721
		287.998	0.429081
		287.737	0.428692
		287.775	0.428749
		287.814	0.428806
		287.796	0.42878
		287.543	0.428402
		287.397	0.428186
		287.337	0.428096
		287.149	0.427817
		287.074	0.427704
		286.807	0.427306
		286.775	0.427258
		286.277	0.426516
		286.462	0.426793
		286.155	0.426335
		285.903	0.425959
		286.06	0.426193
		285.624	0.425544
		285.668	0.42561
		285.746	0.425726
		285.486	0.425337
		285.674	0.425618
		285.566	0.425458
		285.37	0.425165
		284.856	0.4244
		285.25	0.424986
		284.858	0.424403
		284.763	0.42426
		284.733	0.424217
		284.447	0.42379
		284.236	0.423476
		284.314	0.423593
		284.15	0.423348
		283.92	0.423005
		283.835	0.422879
		283.806	0.422835
		283.795	0.422819
		283.377	0.422197
		283.451	0.422306
		283.178	0.421899
		283.234	0.421983
		283.151	0.42186
		282.748	0.421259
		282.723	0.421221
		282.745	0.421254
		282.534	0.42094
		282.22	0.420472
		282.282	0.420564
		282.157	0.420379
		282.111	0.42031
		282.174	0.420404
		281.862	0.419939
		281.736	0.419751
		281.697	0.419694
		281.406	0.419259
		281.102	0.418806
		280.976	0.418619
		281.034	0.418705
		280.791	0.418343
		280.988	0.418638
		280.242	0.417526
		280.569	0.418013
		280.325	0.41765
		280.182	0.417436
		280.061	0.417256
		279.88	0.416986
		279.791	0.416853
		279.613	0.416588
		279.52	0.41645
		279.51	0.416434
		279.453	0.416349
		279.145	0.415892
		279.081	0.415795
		278.957	0.41561
		278.712	0.415246
		278.847	0.415447
		278.67	0.415183
		278.627	0.41512
		278.533	0.414979
		278.462	0.414874
		278.157	0.414419
		278.171	0.41444
		278.05	0.414259
		277.796	0.413881
		277.46	0.413381
		277.791	0.413874
		277.643	0.413653
		277.491	0.413427
		277.377	0.413256
		277.217	0.413019
		276.919	0.412575
		276.842	0.41246
		276.794	0.412389
		276.628	0.412142
		276.846	0.412466
		276.541	0.412012
		276.142	0.411418
		276.32	0.411682
		276.049	0.411279
		275.951	0.411133
		275.785	0.410885
		275.859	0.410996
		275.676	0.410722
		275.444	0.410377
		275.388	0.410293
		275.243	0.410077
		275.023	0.40975
		274.851	0.409493
		274.865	0.409514
		275.013	0.409735
		274.478	0.408937
		274.329	0.408716
		274.315	0.408694
		273.895	0.40807
		274.06	0.408314
		273.655	0.407711
		273.935	0.408128
		273.661	0.407721
		273.577	0.407596
		273.598	0.407626
		273.389	0.407315
		273.223	0.407069
		273.056	0.406819
		272.726	0.406327
		272.9	0.406586
		272.583	0.406114
		272.464	0.405936
		272.409	0.405855
		272.165	0.405491
		272.234	0.405595
		272.124	0.40543
		271.984	0.405222
		271.949	0.40517
		271.679	0.404767
		271.736	0.404853
		271.527	0.404541
		271.296	0.404198
		271.245	0.40412
		271.059	0.403844
		271.173	0.404014
		270.766	0.403408
		270.681	0.403281
		270.748	0.403381
		270.524	0.403046
		270.491	0.402997
		270.382	0.402836
		270.234	0.402614
		269.949	0.40219
		269.601	0.401671
		269.573	0.40163
		269.312	0.401241
		269.372	0.40133
		269.151	0.401002
		269.014	0.400796
		269.073	0.400885
		268.84	0.400538
		268.641	0.400241
		268.678	0.400296
		268.597	0.400175
		268.362	0.399826
		268.303	0.399738
		268.251	0.399661
		267.933	0.399187
		267.774	0.39895
		267.748	0.398911
		267.614	0.398711
		267.556	0.398625
		267.381	0.398363
		267.449	0.398465
		267.172	0.398052
		267.016	0.397821
		266.913	0.397667
		266.99	0.397782
		266.616	0.397225
		266.545	0.397118
		266.243	0.396669
		266.395	0.396895
		266.161	0.396546
		265.881	0.396129
		266.073	0.396415
		265.962	0.39625
		265.794	0.396
		265.534	0.395612
		265.259	0.395203
		265.474	0.395523
		265.239	0.395173
		265.043	0.394881
		264.967	0.394768
		264.734	0.394421
		264.696	0.394364
		264.5	0.394071
		264.466	0.394021
		264.437	0.393978
		264.472	0.39403
		264.076	0.39344
		263.754	0.39296
		263.643	0.392795
		263.642	0.392793
		263.648	0.392802
		263.486	0.392561
		263.39	0.392419
		263.283	0.392258
		263.293	0.392273
		263.239	0.392193
		263.103	0.39199
		262.761	0.391481
		262.63	0.391285
		262.39	0.390928
		262.434	0.390994
		262.363	0.390888
		262.311	0.39081
		262.099	0.390495
		261.993	0.390337
		261.755	0.389982
		261.608	0.389763
		261.709	0.389913
		261.749	0.389973
		261.45	0.389528
		261.328	0.389346
		261.189	0.389139
		261.067	0.388956
		260.863	0.388653
		260.851	0.388635
		260.778	0.388527
		260.51	0.388128
		260.339	0.387872
		260.596	0.388256
		260.31	0.38783
		260.379	0.387932
		260.028	0.387409
		259.882	0.387191
		259.916	0.387243
		259.799	0.387068
		259.628	0.386813
		259.716	0.386944
		259.218	0.386202
		259.177	0.386142
		259.213	0.386194
		259.276	0.386289
		258.73	0.385475
		258.957	0.385814
		258.597	0.385276
		258.649	0.385355
		258.346	0.384903
		258.388	0.384966
		258.21	0.384701
		258.006	0.384397
		257.89	0.384223
		257.847	0.384159
		257.867	0.384189
		257.627	0.383832
		257.434	0.383544
		257.426	0.383533
		257.156	0.38313
		257.226	0.383234
		257.21	0.38321
		257.039	0.382955
		257.196	0.38319
		256.468	0.382106
		256.586	0.38228
		256.545	0.382219
		256.325	0.381892
		256.234	0.381757
		256.048	0.381479
		256.125	0.381595
		255.833	0.38116
		255.637	0.380866
		255.501	0.380665
		255.497	0.380658
		255.347	0.380436
		255.301	0.380367
		255.136	0.38012
		255.034	0.379969
		254.852	0.379698
		254.953	0.379848
		254.468	0.379125
		254.727	0.379511
		254.442	0.379086
		254.377	0.378991
		254.09	0.378563
		254.007	0.378439
		253.82	0.378159
		253.757	0.378065
		253.884	0.378255
		253.556	0.377767
		253.403	0.377538
		253.398	0.377531
		253.131	0.377134
		253.257	0.377321
		253.515	0.377705
		253.075	0.377051
		253.065	0.377035
		253.046	0.377006
		253.094	0.377079
		252.802	0.376644
		252.913	0.376809
		252.252	0.375825
		252.144	0.375663
		252.366	0.375993
		251.842	0.375212
		252.148	0.375669
		251.646	0.374921
		251.569	0.374806
		251.562	0.374795
		251.287	0.374386
		251.217	0.374282
		251.209	0.374271
		251.064	0.374054
		250.944	0.373874
		250.776	0.373624
		250.688	0.373493
		250.642	0.373424
		250.459	0.373153
		250.385	0.373042
		250.074	0.372579
		250.291	0.372902
		250.262	0.372858
		250.073	0.372577
		250.055	0.372551
		249.986	0.372448
		249.484	0.3717
		249.6	0.371872
		249.399	0.371574
		249.159	0.371215
		249.169	0.37123
		249.052	0.371057
		249.031	0.371025
		248.882	0.370804
		248.653	0.370462
		248.432	0.370132
		248.329	0.369979
		248.216	0.36981
		248.149	0.369711
		247.911	0.369357
		247.985	0.369467
		247.832	0.369239
		247.889	0.369323
		247.569	0.368846
		247.559	0.368831
		247.554	0.368825
		247.293	0.368435
		247.196	0.368291
		247.111	0.368165
		246.928	0.367892
		247.002	0.368002
		246.74	0.367612
		246.437	0.36716
		246.765	0.367648
		246.344	0.367021
		246.371	0.367061
		246.324	0.366992
		246.231	0.366854
		245.736	0.366116
		245.761	0.366154
		245.496	0.365758
		245.355	0.365548
		245.43	0.36566
		245.238	0.365374
		245.351	0.365541
		245.171	0.365273
		244.955	0.364952
		244.698	0.364569
		244.751	0.364648
		244.712	0.364589
		244.598	0.36442
		244.601	0.364424
		244.403	0.36413
		244.094	0.36367
		244.286	0.363955
		244.188	0.36381
		244.039	0.363587
		244.019	0.363557
		243.649	0.363006
		243.664	0.363028
		243.324	0.362523
		243.567	0.362884
		243.391	0.362621
		243.201	0.362339
		243.155	0.36227
		243.206	0.362346
		242.99	0.362025
		242.769	0.361696
		242.782	0.361715
		242.669	0.361546
		242.599	0.361442
		242.553	0.361373
		242.143	0.360762
		242.37	0.361101
		242.298	0.360994
		241.956	0.360484
		241.798	0.360249
		241.777	0.360218
		241.789	0.360236
		241.551	0.359881
		241.454	0.359737
		241.478	0.359771
		241.44	0.359716
		241.181	0.35933
		241.197	0.359354
		240.993	0.359049
		240.779	0.35873
		240.93	0.358956
		240.87	0.358866
		240.835	0.358814
		240.581	0.358436
		240.391	0.358153
		240.303	0.358022
		240.183	0.357843
		240.117	0.357744
		240.002	0.357573
		239.899	0.35742
		239.931	0.357467
		239.862	0.357364
		239.812	0.35729
		239.453	0.356755
		239.304	0.356532
		239.2	0.356378
		239.243	0.356443
		239.105	0.356236
		239.132	0.356277
		238.864	0.355878
		239.048	0.356151
		238.471	0.355291
		238.464	0.355282
		238.587	0.355465
		238.071	0.354696
		237.793	0.354282
		237.946	0.35451
		237.99	0.354576
		237.816	0.354316
		237.656	0.354078
		237.388	0.353678
		237.189	0.353382
		237.076	0.353213
		237.199	0.353397
		237.042	0.353163
		236.933	0.353
		236.801	0.352804
		236.625	0.352542
		236.675	0.352615
		236.708	0.352665
		236.471	0.352311
		236.36	0.352147
		236.365	0.352154
		236.233	0.351957
		235.964	0.351556
		235.858	0.351399
		235.861	0.351404
		235.606	0.351023
		235.562	0.350957
		235.253	0.350498
		235.287	0.350549
		235.165	0.350366
		235.083	0.350244
		235.179	0.350386
		235.144	0.350334
		234.952	0.350048
		234.78	0.349793
		234.503	0.34938
		234.434	0.349278
		234.292	0.349066
		234.288	0.349059
		234.423	0.349262
		234.054	0.348711
		234.112	0.348797
		234.113	0.348799
		233.715	0.348206
		233.812	0.34835
		233.597	0.34803
		233.46	0.347826
		233.36	0.347677
		233.151	0.347365
		233.009	0.347154
		232.941	0.347053
		232.964	0.347087
		232.678	0.346661
		232.671	0.346651
		232.53	0.34644
		232.463	0.34634
		232.528	0.346437
		232.254	0.346029
		232.134	0.34585
		232.255	0.34603
		231.968	0.345604
		231.692	0.345192
		231.707	0.345214
		231.581	0.345026
		231.748	0.345275
		231.444	0.344822
		231.355	0.34469
		231.203	0.344463
		231.05	0.344236
		230.899	0.344011
		230.951	0.344089
		230.786	0.343842
		230.621	0.343596
		230.645	0.343631
		230.589	0.343548
		230.585	0.343543
		230.371	0.343224
		230.521	0.343447
		230.268	0.34307
		230.106	0.34283
		230.41	0.343282
		230.115	0.342842
		229.965	0.34262
		229.935	0.342574
		229.963	0.342616
		229.685	0.342202
		229.35	0.341702
		229.249	0.341552
		229.332	0.341676
		229.162	0.341422
		229.006	0.34119
		228.91	0.341047
		228.997	0.341177
		228.737	0.34079
		228.61	0.3406
		228.474	0.340397
		228.368	0.34024
		228.165	0.339938
		228.153	0.33992
		228.286	0.340118
		228.082	0.339814
		227.921	0.339573
		227.744	0.33931
		227.68	0.339214
		227.638	0.339152
		227.612	0.339113
		227.395	0.33879
		227.252	0.338576
		226.924	0.338088
		227.122	0.338383
		226.792	0.337892
		226.68	0.337724
		226.889	0.338036
		226.549	0.337529
[truncated: 1,447 more rows]

## Sheet: SI Figure 9b
Fission			Fusion			MDT
RSP	RSE		RSP	RSE		RSP	RSE
0.922	10.326		0.947	5.791		0.903	9.266
0.927	9.973		0.935	7.019		0.88	11.794
0.925	10.109		0.945	6.504		0.848	12.804
0.927	10.012		0.95	6.265		0.907	9.603
0.927	9.981		0.949	6.333		0.907	9.51
0.929	9.904		0.95	6.298		0.911	9.3
0.93	9.758		0.948	6.388		0.911	9.344
0.923	10.257		0.949	6.289		0.909	9.5
0.922	10.262		0.95	6.184		0.907	9.58
0.921	10.367		0.951	6.123		0.899	9.909
0.917	10.664		0.945	6.499		0.891	10.242
0.918	10.58		0.944	6.528		0.886	10.505
0.922	10.31		0.945	6.505		0.893	10.122
0.923	10.232		0.941	6.713		0.889	10.324
0.926	10.065		0.953	6.017		0.896	9.997
0.925	10.035		0.958	5.695		0.903	9.71
0.924	10.119		0.943	6.627		0.908	9.687
0.921	10.264		0.944	6.556		0.91	9.653
0.918	10.475		0.946	6.442		0.913	9.575
0.92	10.242		0.939	6.837		0.915	9.5
0.923	10.136		0.926	7.434		0.915	9.542
0.919	10.344		0.934	6.973		0.914	9.531
0.917	10.428		0.935	6.915		0.911	9.782
0.92	10.305		0.928	7.272		0.905	10.038
0.927	9.869		0.935	6.905		0.902	10.299
0.929	9.797		0.936	6.882		0.901	10.235
0.923	10.236		0.939	6.779		0.908	9.986
0.92	10.334		0.943	6.508		0.908	10.047
0.913	10.673		0.942	6.499		0.907	10.12
0.912	10.674		0.941	6.58		0.844	12.856
0.925	9.908		0.938	6.671		0.913	9.952
0.919	10.239		0.94	6.558		0.913	9.92
0.925	9.866		0.941	6.517		0.909	10.097
0.924	9.936		0.935	6.875		0.905	10.395
0.928	9.627		0.942	6.515		0.908	10.199
0.924	9.84		0.942	6.538		0.904	10.336
0.923	9.955		0.944	6.413		0.905	10.278
0.924	9.919		0.944	6.406		0.912	9.862
0.922	10.001		0.948	6.165		0.916	9.634
0.918	10.233		0.945	6.336		0.915	9.736
0.911	10.667		0.942	6.475		0.917	9.688
0.917	10.346		0.935	6.8		0.917	9.763
0.927	9.733		0.935	6.753		0.913	9.95
0.927	9.79		0.935	6.705		0.916	9.853
0.93	9.623		0.936	6.624		0.914	9.976
0.932	9.458		0.937	6.562		0.908	10.241
0.929	9.552		0.931	6.855		0.914	9.962
0.925	9.737		0.929	6.936		0.915	9.892
0.926	9.685		0.931	6.849		0.911	10.104
0.924	9.868		0.939	6.48		0.904	10.426
0.922	10.052		0.938	6.56		0.906	10.228
0.922	10.078		0.94	6.453		0.909	10.026
0.924	9.985		0.929	6.998		0.917	9.583
0.917	10.316		0.929	6.945		0.918	9.57
0.909	10.756		0.933	6.786		0.915	9.792
0.916	10.345		0.94	6.382		0.908	10.198
0.92	10.14		0.945	6.07		0.916	9.798
0.913	10.511		0.944	6.117		0.921	9.422
0.921	10.019		0.945	6.099		0.912	9.832
0.921	10.042		0.937	6.461		0.908	9.918
0.925	9.785		0.933	6.655		0.918	9.538
0.921	9.996		0.942	6.195		0.919	9.523
0.923	9.897		0.941	6.317		0.916	9.603
0.929	9.636		0.938	6.444		0.916	9.64
0.93	9.54		0.934	6.633		0.921	9.382
0.927	9.734		0.936	6.576		0.919	9.475
0.932	9.379		0.936	6.478		0.919	9.352
0.937	9.071		0.941	6.19		0.913	9.657
0.936	9.101		0.944	6.004		0.907	9.942
0.93	9.442		0.949	5.67		0.915	9.501
0.934	9.26		0.94	6.159		0.912	9.625
0.931	9.326		0.948	5.805		0.912	9.531
0.93	9.432		0.949	5.743		0.915	9.327
0.934	9.186		0.942	6.073		0.92	8.986
0.935	9.124		0.944	6.025		0.911	9.302
0.934	9.25		0.943	6.08		0.915	9.077
0.929	9.56		0.932	6.546		0.91	9.323
0.921	10.071		0.931	6.553		0.905	9.557
0.922	9.963		0.929	6.656		0.907	9.509
0.927	9.698		0.928	6.659		0.91	9.432
0.922	9.985		0.931	6.528		0.916	9.147
0.921	9.989		0.927	6.698		0.915	9.131
0.923	9.737		0.927	6.681		0.915	9.169
0.924	9.69		0.934	6.343		0.915	9.081
0.923	9.646		0.935	6.286		0.915	9.008
0.931	9.136		0.939	6.098		0.917	8.872
0.932	9.101		0.933	6.404		0.916	8.943
0.93	9.234		0.935	6.349		0.914	9.04
0.931	9.179		0.936	6.295		0.918	8.814
0.929	9.346		0.942	6.017		0.902	9.558
0.924	9.598		0.938	6.231		0.917	8.921
0.928	9.339		0.936	6.344		0.924	8.525
0.926	9.341		0.934	6.446		0.925	8.582
0.924	9.492		0.935	6.417		0.927	8.562
0.926	9.309		0.937	6.329		0.922	8.92
0.927	9.273		0.942	6.034		0.897	10.198
0.925	9.474		0.931	6.517		0.895	10.292
0.929	9.236		0.931	6.589		0.904	9.833
0.93	9.172		0.937	6.25		0.898	10.047
0.927	9.343		0.943	5.99		0.907	9.696
0.925	9.461		0.94	6.191		0.879	11.006
0.925	9.337		0.933	6.578		0.854	12.026
0.922	9.482		0.937	6.36		0.899	10.199
0.92	9.604		0.933	6.593		0.911	9.695
0.923	9.389		0.932	6.625		0.913	9.563
0.921	9.444		0.934	6.54		0.915	9.446
0.924	9.301		0.939	6.314		0.919	9.19
0.921	9.505		0.937	6.39		0.916	9.257
0.914	9.928		0.938	6.264		0.914	9.38
0.915	9.904		0.936	6.367		0.912	9.349
0.914	9.941		0.936	6.356		0.909	9.431
0.908	10.131		0.938	6.284		0.913	9.194
0.903	10.315		0.935	6.477		0.915	9.056
0.908	10.004		0.934	6.584		0.91	9.264
0.917	9.504		0.928	6.884		0.909	9.301
0.915	9.598		0.937	6.458		0.91	9.242
0.913	9.691		0.938	6.471		0.911	9.106
0.913	9.742		0.94	6.396		0.909	9.22
0.918	9.468		0.937	6.52		0.914	8.975
0.917	9.507		0.938	6.476		0.918	8.861
0.92	9.301		0.944	6.163		0.914	9.087
0.916	9.536		0.941	6.33		0.909	9.42
0.911	9.801		0.943	6.233		0.911	9.389
0.908	9.964		0.95	5.855		0.893	10.31
0.909	9.934		0.95	5.881		0.905	9.776
0.905	10.16		0.946	6.103		0.917	9.189
0.902	10.267		0.947	6.056		0.917	9.23
0.903	10.3		0.943	6.237		0.911	9.533
0.903	10.238		0.944	6.21		0.917	9.297
0.906	10.105		0.943	6.245		0.921	9.077
0.903	10.242		0.943	6.226		0.922	8.969
0.907	10.057		0.947	6.092		0.924	8.748
0.902	10.215		0.942	6.344		0.925	8.644
0.905	10.074		0.94	6.438		0.922	8.78
0.907	9.953		0.947	6.095		0.914	9.146
0.9	10.222		0.947	6.077		0.911	9.268
0.898	10.386		0.941	6.381		0.915	9.197
0.897	10.406		0.946	6.093		0.91	9.435
0.889	10.748		0.94	6.469		0.916	9.176
0.895	10.478		0.941	6.428		0.91	9.5
0.894	10.564		0.942	6.387		0.916	9.181
0.894	10.499		0.941	6.413		0.92	9.023
0.896	10.406		0.938	6.582		0.914	9.326
0.898	10.307		0.936	6.632		0.915	9.201
0.894	10.505		0.939	6.439		0.916	9.175
0.895	10.507		0.944	6.143		0.915	9.169
0.891	10.641		0.939	6.37		0.921	8.87
0.891	10.701		0.942	6.203		0.923	8.683
0.883	11.051		0.939	6.413		0.918	8.854
0.889	10.794		0.946	6.046		0.918	8.83
0.89	10.702		0.943	6.229		0.919	8.833
			0.94	6.386		0.916	9.036
			0.944	6.199		0.917	8.985
			0.947	6.04		0.918	9.016
			0.944	6.213		0.919	8.882
			0.948	5.983		0.921	8.774
			0.95	5.837		0.92	8.742
			0.945	6.156		0.92	8.7
			0.947	6.041		0.915	8.854
			0.945	6.164		0.912	9.034
			0.938	6.517		0.91	9.064
			0.945	6.141		0.911	8.981
			0.946	6.127		0.905	9.245
			0.945	6.145		0.892	9.833
			0.946	6.082		0.908	9.047
			0.944	6.164		0.908	9.153
			0.95	5.829		0.908	9.127
			0.951	5.76		0.907	9.237
			0.948	5.966		0.909	9.123
			0.947	6.004		0.912	8.942
			0.943	6.26		0.913	8.804
			0.943	6.211		0.911	8.936
			0.941	6.273		0.911	8.923
			0.941	6.205		0.916	8.838
			0.935	6.502		0.902	9.459
			0.939	6.316		0.903	9.463
			0.942	6.108		0.846	11.78
			0.949	5.776		0.918	8.762
			0.951	5.629		0.915	8.807
			0.949	5.702		0.921	8.552
			0.948	5.786		0.921	8.56
			0.949	5.728		0.913	8.884
			0.937	6.372		0.909	9.109
			0.94	6.222		0.907	9.202
			0.934	6.506		0.903	9.404
			0.937	6.36		0.897	9.7
			0.94	6.238		0.898	9.535
			0.941	6.118		0.902	9.356
			0.937	6.307		0.896	9.633
			0.939	6.211		0.904	9.308
			0.935	6.361		0.901	9.458
			0.924	6.803		0.904	9.361
			0.938	6.219		0.903	9.266
			0.938	6.247
			0.943	6.017
			0.947	5.791
			0.945	6.504
